# Supplementary material for: Predictors of preterm births in North Dakota: a retrospective study of the North Dakota Pregnancy Risk Assessment Monitoring System (PRAMS)
Source: PeerJ. 2025 Mar 17;13:e19049. doi: 10.7717/peerj.19049 (PMC11925044; doi:10.7717/peerj.19049)
Supplement: Supplemental Information 2 — All variables used in the analysis. [file peerj-13-19049-s002.csv]

MARRIED	MAT_RACEA	MM_HBP	MM_PROM	P_PRTERM	PNC_VST_NAPHSIS	SMK63B_A	STRATUMC	TOTCNT	URB_RUR	WTANAL	SUD_NEST	medicaid	agecat	plurality
1	IN	2	2	2			627	809	2		6272019	1	1	0
2	IN	1	2	2			627	853	2		6272018		1	0
2	IN	2	2	2			627	853	1		6272018		1	0
2	IN	2	2	2			627	809	2		6272019		1	0
2	IN	2	2	2			627	809	2		6272019		1	0
2	IN	2	2	2			627	939	1		6272017	1	1	0
2	IN	2	2	2			627	853	1		6272018	1	1	0
2	IN	2	2	2			627	809	1		6272019	1	1	0
2	IN	2	2	2			627	853	2		6272018	1	1	0
1	IN	2	1	1			627	853	2		6272018		1	0
1	IN	2	1	1			627	939	2		6272017	0	1	0
2	IN	2	1	2			627	939	2		6272017		1	0
2	IN	2	2	2			627	939	1		6272017	1	1	0
2	IN	2	2	2			627	853	2		6272018	1	1	0
1	OT	2	2	2			626	9362	2		6262017	1	1	0
1	IN	2	2	2	1		627	939	2		6272017		1	0
1	IN	2	2	2	1		627	939	2		6272017		1	0
2	IN	2	2	1	1		627	939	2		6272017		1	0
2	IN	2	2	2	1		627	939	2		6272017		1	0
2	IN	2	2	2	1		627	809	2		6272019		1	0
2	IN	2	2	2	1		627	853	1		6272018	0	1	0
2	IN	2	2	1	1		627	853	1		6272018	1	1	0
2	IN	2	2	1	1		627	853	1		6272018	1	1	0
2	IN	2	2	1	1		627	853	1		6272018	1	1	0
2	IN	1	2	2	1		627	853	1		6272018	1	1	0
2	IN	1	2	2	1		627	809	2		6272019	1	1	0
2	IN	2	2	2	1		627	853	1		6272018	1	1	0
2	IN	2	2	2	1		627	853	1		6272018	1	1	0
2	IN	2	2	2	1		627	853	1		6272018	1	1	0
2	IN	2	2	2	1		627	853	1		6272018	1	1	0
2	IN	2	2	2	1		627	809	1		6272019	1	1	0
2	IN	2	2	2	1		627	939	2		6272017	1	1	0
2	IN	2	2	2	1		627	939	2		6272017	1	1	0
2	IN	2	2	2	1		627	853	2		6272018	1	1	0
2	IN	2	2	2	1		627	809	2		6272019	1	1	0
2	IN	2	2	2	1		627	809	2		6272019	1	1	0
1	IN	2	2	2	1		627	809	1		6272019	1	1	0
2	IN	2	2	2	1		627	853	1		6272018		1	0
2	IN	2	2	1	1		627	809	1		6272019	0	1	0
2	IN	2	2	2	1		627	939	1		6272017	0	1	0
2	IN	1	1	2	1		627	939	2		6272017	1	1	0
2	IN	2	1	2	1		627	809	1		6272019	1	1	0
2	IN	2	2	1	1		627	809	1		6272019	1	1	0
2	IN	1	2	2	1		627	809	2		6272019	1	1	0
2	IN	2	2	2	1		627	939	1		6272017	1	1	0
2	IN	2	2	2	1		627	809	1		6272019	1	1	0
2	IN	2	2	2	1		627	939	2		6272017	1	1	0
2	IN	2	2	2	1		627	809	2		6272019	1	1	0
	OT	2	2	2	1		626	9385	2		6262018	0	1	0
1	OT	2	2	2	1		626	9217	2		6262019	0	1	0
2	OT	2	2	2	1		626	9362	1		6262017	1	1	0
2	IN	2	2	2	2		627	809	2		6272019		1	0
2	IN	2	2	2	2		627	809	2		6272019	1	1	0
2	WH	2	2	2	2		626	9362	2		6262017	1	1	0
1	WH	2	2	2	3		626	9217	2		6262019	0	1	0
1	WH	2	2	2	3		626	9217	2		6262019	0	1	0
2	IN	2	2	2	1		627	853	2		6272018	1	2	0
2	IN	2	2	2	1		627	809	2		6272019	1	2	0
2	IN	2	2	2	1		627	809	1		6272019	1	2	0
1	IN	2	2	1	1		627	809	2		6272019	1	3	0
2	IN	2	2	2	1		627	853	1		6272018	1	3	0
2	WH	2	2	2	3		626	9385	2		6262018	0	3	0
2	IN	2	2	2			627	853	1		6272018	1	1	0
1	OT	2	2	2			626	9217	1		6262019	1	1	0
1	IN	2	2	2	1		627	809	2		6272019	0	1	0
1	IN	2	2	2	1		627	939	2		6272017	1	1	0
1	IN	2	2	2	1		627	809	2		6272019	1	1	0
2	IN	2	2	2	1		627	853	2		6272018	0	1	0
2	IN	2	2	1	1		627	853	2		6272018	1	1	0
2	IN	2	2	2	1		627	939	1		6272017	1	1	0
2	IN	2	2	2	1		627	853	1		6272018	1	1	0
2	IN	2	2	2	1		627	853	2		6272018	1	1	0
2	IN	2	2	2	1		627	809	2		6272019	1	1	0
1	IN	2	2	2	1		627	809	2		6272019	1	1	0
2	IN	2	2	2	1		627	853	2		6272018	0	1	0
2	IN	2	2	2	1		627	939	2		6272017	1	1	0
2	IN	2	2	2	1		627	853	2		6272018	1	1	0
2	IN	2	2	2	1		627	939	2		6272017	1	1	1
2	WH	2	2	2	1		626	9385	2		6262018	1	1	0
2	IN	2	2	1	2		627	809	1		6272019	1	1	0
2	IN	1	2	2	2		627	809	2		6272019	1	1	0
2	WH	2	2	2	2		626	9217	2		6262019		1	0
2	WH	2	2	2	2		626	9362	1		6262017	1	1	0
1	IN	2	2	2	3		627	809	1		6272019	0	1	0
1	WH	2	2	2	3		626	9385	1		6262018	0	1	0
1	WH	2	2	2	3		626	9385	1		6262018	0	1	0
2	WH	1	2	2	3		626	9385	1		6262018	0	1	0
2	WH	2	2	2	3		626	9217	1		6262019	0	1	0
2	WH	2	2	2	3		626	9217	1		6262019	0	1	0
2	WH	2	2	2	3		626	9362	2		6262017	1	1	0
2	WH	2	2	2	3		626	9385	1		6262018	1	1	0
2	OT	2	2	2			626	9217	1		6262019	1	2	0
2	IN	2	2	2	1		627	809	2		6272019		2	0
2	IN	2	2	2	1		627	809	1		6272019	1	2	0
2	IN	2	2	2	1		627	809	2		6272019	1	2	0
2	IN	2	2	2	2		627	939	2		6272017	1	2	0
2	WH	2	2	2	2		626	9385	1		6262018		2	0
2	WH	2	2	2	2		626	9217	1		6262019	1	2	0
2	IN	2	2	2	3		627	939	2		6272017	0	2	0
2	IN	2	2	2	3		627	853	2		6272018	1	2	0
2	OT	2	2	2	3		626	9385	1		6262018	1	2	0
2	WH	2	2	2	3		626	9362	2		6262017	1	2	0
2	IN	2	2	2	1		627	809	2		6272019	1	3	0
1	OT	2	2	2	2		626	9385	2		6262018	0	3	1
1	WH	2	1	2	3		626	9217	1		6262019		3	0
1	IN	2	2	2			627	853	2		6272018	0	1	0
1	IN	2	2	2			627	939	1		6272017	1	1	0
1	IN	2	2	2			627	939	1		6272017	1	1	0
2	IN	2	2	2			627	809	1		6272019		1	0
2	IN	2	2	1			627	939	1		6272017	1	1	0
2	IN	2	2	1			627	939	2		6272017	1	1	0
2	IN	2	2	1			627	853	2		6272018	1	1	0
2	IN	2	2	2			627	939	1		6272017	1	1	0
2	IN	2	2	2			627	853	1		6272018	1	1	0
2	OT	2	2	2			626	9362	1		6262017	1	1	0
2	OT	2	2	2			626	9385	1		6262018	1	1	0
2	OT	2	2	2			626	9362	1		6262017	1	1	0
1	WH	2	2	2			626	9217	2		6262019	0	1	0
1	WH	2	2	2			626	9362	1		6262017	1	1	0
1	WH	2	2	2			626	9217	1		6262019	1	1	0
	IN	2	2	2	1		627	809	2		6272019		1	0
1	IN	2	2	2	1		627	809	1		6272019		1	0
1	IN	1	2	2	1		627	809	2		6272019	0	1	0
1	IN	2	2	2	1		627	939	2		6272017	0	1	0
1	IN	2	2	2	1		627	809	2		6272019	0	1	0
1	IN	2	2	2	1		627	809	2		6272019	0	1	0
1	IN	2	2	2	1		627	809	2		6272019	0	1	0
1	IN	2	2	1	1		627	853	2		6272018	1	1	0
1	IN	2	2	1	1		627	809	2		6272019	1	1	0
1	IN	2	2	1	1		627	809	2		6272019	1	1	0
1	IN	1	2	2	1		627	853	1		6272018	1	1	0
1	IN	2	2	2	1		627	853	1		6272018	1	1	0
1	IN	2	2	2	1		627	853	1		6272018	1	1	0
1	IN	2	2	2	1		627	853	2		6272018	1	1	0
1	IN	2	2	2	1		627	853	2		6272018	1	1	0
1	IN	2	2	2	1		627	809	2		6272019	1	1	0
1	IN	2	2	2	1		627	809	2		6272019	1	1	0
2	IN	2	2	2	1		627	853	1		6272018		1	0
2	IN	2	2	2	1		627	809	1		6272019		1	0
2	IN	2	2	2	1		627	939	2		6272017		1	0
2	IN	2	2	2	1		627	853	2		6272018		1	0
2	IN	2	2	2	1		627	853	2		6272018		1	0
2	IN	2	2	2	1		627	853	2		6272018		1	0
2	IN	2	2	2	1		627	853	2		6272018		1	0
2	IN	2	2	2	1		627	809	2		6272019		1	0
2	IN	2	2	2	1		627	809	2		6272019		1	0
2	IN	2	2	2	1		627	809	2		6272019		1	0
2	IN	2	2	2	1		627	809	2		6272019		1	0
2	IN	2	2	2	1		627	809	2		6272019		1	0
2	IN	2	1	2	1		627	853	2		6272018	0	1	0
2	IN	1	2	2	1		627	939	1		6272017	0	1	0
2	IN	1	2	2	1		627	939	2		6272017	0	1	0
2	IN	2	2	2	1		627	853	1		6272018	0	1	0
2	IN	2	2	2	1		627	939	2		6272017	0	1	0
2	IN	2	2	2	1		627	853	2		6272018	0	1	0
2	IN	2	1	2	1		627	853	1		6272018	1	1	0
2	IN	2	1	2	1		627	809	2		6272019	1	1	0
2	IN	1	2	1	1		627	853	1		6272018	1	1	0
2	IN	1	2	1	1		627	809	2		6272019	1	1	0
2	IN	2	2	1	1		627	809	1		6272019	1	1	0
2	IN	2	2	1	1		627	939	2		6272017	1	1	0
2	IN	2	2	1	1		627	939	2		6272017	1	1	0
2	IN	2	2	1	1		627	939	2		6272017	1	1	0
2	IN	2	2	1	1		627	853	2		6272018	1	1	0
2	IN	2	2	1	1		627	809	2		6272019	1	1	0
2	IN	2	2	1	1		627	809	2		6272019	1	1	0
2	IN	1	2	2	1		627	853	2		6272018	1	1	0
2	IN	1	2	2	1		627	809	2		6272019	1	1	0
2	IN	2	2	2	1		627	939	1		6272017	1	1	0
2	IN	2	2	2	1		627	939	1		6272017	1	1	0
2	IN	2	2	2	1		627	939	1		6272017	1	1	0
2	IN	2	2	2	1		627	939	1		6272017	1	1	0
2	IN	2	2	2	1		627	939	1		6272017	1	1	0
2	IN	2	2	2	1		627	939	1		6272017	1	1	0
2	IN	2	2	2	1		627	939	1		6272017	1	1	0
2	IN	2	2	2	1		627	853	1		6272018	1	1	0
2	IN	2	2	2	1		627	853	1		6272018	1	1	0
2	IN	2	2	2	1		627	853	1		6272018	1	1	0
2	IN	2	2	2	1		627	853	1		6272018	1	1	0
2	IN	2	2	2	1		627	853	1		6272018	1	1	0
2	IN	2	2	2	1		627	809	1		6272019	1	1	0
2	IN	2	2	2	1		627	809	1		6272019	1	1	0
2	IN	2	2	2	1		627	809	1		6272019	1	1	0
2	IN	2	2	2	1		627	809	1		6272019	1	1	0
2	IN	2	2	2	1		627	809	1		6272019	1	1	0
2	IN	2	2	2	1		627	809	1		6272019	1	1	0
2	IN	2	2	2	1		627	809	1		6272019	1	1	0
2	IN	2	2	2	1		627	939	2		6272017	1	1	0
2	IN	2	2	2	1		627	939	2		6272017	1	1	0
2	IN	2	2	2	1		627	939	2		6272017	1	1	0
2	IN	2	2	2	1		627	939	2		6272017	1	1	0
2	IN	2	2	2	1		627	939	2		6272017	1	1	0
2	IN	2	2	2	1		627	939	2		6272017	1	1	0
2	IN	2	2	2	1		627	939	2		6272017	1	1	0
2	IN	2	2	2	1		627	939	2		6272017	1	1	0
2	IN	2	2	2	1		627	939	2		6272017	1	1	0
2	IN	2	2	2	1		627	939	2		6272017	1	1	0
2	IN	2	2	2	1		627	939	2		6272017	1	1	0
2	IN	2	2	2	1		627	853	2		6272018	1	1	0
2	IN	2	2	2	1		627	853	2		6272018	1	1	0
2	IN	2	2	2	1		627	853	2		6272018	1	1	0
2	IN	2	2	2	1		627	853	2		6272018	1	1	0
2	IN	2	2	2	1		627	853	2		6272018	1	1	0
2	IN	2	2	2	1		627	853	2		6272018	1	1	0
2	IN	2	2	2	1		627	853	2		6272018	1	1	0
2	IN	2	2	2	1		627	853	2		6272018	1	1	0
2	IN	2	2	2	1		627	853	2		6272018	1	1	0
2	IN	2	2	2	1		627	853	2		6272018	1	1	0
2	IN	2	2	2	1		627	853	2		6272018	1	1	0
2	IN	2	2	2	1		627	853	2		6272018	1	1	0
2	IN	2	2	2	1		627	853	2		6272018	1	1	0
2	IN	2	2	2	1		627	853	2		6272018	1	1	0
2	IN	2	2	2	1		627	853	2		6272018	1	1	0
2	IN	2	2	2	1		627	853	2		6272018	1	1	0
2	IN	2	2	2	1		627	853	2		6272018	1	1	0
2	IN	2	2	2	1		627	853	2		6272018	1	1	0
2	IN	2	2	2	1		627	853	2		6272018	1	1	0
2	IN	2	2	2	1		627	853	2		6272018	1	1	0
2	IN	2	2	2	1		627	853	2		6272018	1	1	0
2	IN	2	2	2	1		627	809	2		6272019	1	1	0
2	IN	2	2	2	1		627	809	2		6272019	1	1	0
2	IN	2	2	2	1		627	809	2		6272019	1	1	0
2	IN	2	2	2	1		627	809	2		6272019	1	1	0
2	IN	2	2	2	1		627	809	2		6272019	1	1	0
2	IN	2	2	2	1		627	809	2		6272019	1	1	0
2	IN	2	2	2	1		627	809	2		6272019	1	1	0
2	IN	2	2	2	1		627	809	2		6272019	1	1	0
2	IN	2	2	2	1		627	809	2		6272019	1	1	0
2	IN	2	2	2	1		627	809	2		6272019	1	1	0
2	IN	2	2	2	1		627	809	2		6272019	1	1	0
2	IN	2	2	2	1		627	809	2		6272019	1	1	0
2	IN	2	2	2	1		627	809	2		6272019	1	1	0
2	IN	2	2	2	1		627	809	2		6272019	1	1	0
2	IN	2	2	2	1		627	809	2		6272019	1	1	0
2	IN	2	2	2	1		627	809	2		6272019	1	1	0
2	IN	2	2	2	1		627	809	2		6272019	1	1	0
2	IN	2	2	2	1		627	809	2		6272019	1	1	0
2	IN	2	2	2	1		627	809	2		6272019	1	1	0
1	IN	2	1	2	1		627	809	1		6272019	0	1	0
1	IN	2	2	2	1		627	853	2		6272018	0	1	0
2	IN	2	2	1	1		627	809	2		6272019		1	0
2	IN	1	2	2	1		627	853	2		6272018		1	0
2	IN	2	2	2	1		627	853	2		6272018		1	0
2	IN	2	2	2	1		627	853	2		6272018		1	0
2	IN	2	2	2	1		627	853	2		6272018		1	0
2	IN	2	2	2	1		627	939	2		6272017	0	1	0
2	IN	2	1	2	1		627	809	1		6272019	1	1	0
2	IN	2	1	2	1		627	809	2		6272019	1	1	0
2	IN	2	2	1	1		627	939	2		6272017	1	1	0
2	IN	2	2	1	1		627	853	2		6272018	1	1	0
2	IN	2	2	2	1		627	939	1		6272017	1	1	0
2	IN	2	2	2	1		627	809	1		6272019	1	1	0
2	IN	2	2	2	1		627	809	1		6272019	1	1	0
2	IN	2	2	2	1		627	853	1		6272018	1	1	1
2	IN	2	2	2	1		627	939	2		6272017	1	1	0
2	IN	2	2	2	1		627	939	2		6272017	1	1	0
2	IN	2	2	2	1		627	853	2		6272018	1	1	0
1	OT	2	2	2	1		626	9217	2		6262019		1	0
1	OT	2	2	2	1		626	9385	1		6262018	0	1	0
1	OT	2	2	2	1		626	9217	2		6262019	0	1	0
1	OT	2	2	2	1		626	9385	2		6262018	1	1	0
1	OT	2	2	2	1		626	9217	2		6262019	1	1	0
2	OT	2	2	2	1		626	9385	2		6262018		1	0
2	OT	2	2	1	1		626	9385	2		6262018	0	1	0
2	OT	2	2	2	1		626	9385	2		6262018	0	1	0
2	OT	2	2	2	1		626	9385	1		6262018	1	1	0
2	OT	2	2	2	1		626	9217	1		6262019	1	1	0
2	OT	2	2	2	1		626	9362	2		6262017	1	1	0
2	OT	2	2	2	1		626	9385	2		6262018	1	1	0
1	OT	2	2	2	1		626	9385	1		6262018	0	1	1
2	OT	2	1	1	1		626	9385	2		6262018	0	1	0
2	OT	2	2	2	1		626	9217	1		6262019	0	1	0
1	WH	2	2	2	1		626	9385	1		6262018		1	0
1	WH	2	2	2	1		626	9362	2		6262017		1	0
1	WH	2	2	2	1		626	9362	2		6262017		1	0
1	WH	2	2	2	1		626	9385	2		6262018	0	1	0
1	WH	2	2	2	1		626	9385	2		6262018	0	1	0
1	WH	2	2	2	1		626	9385	2		6262018	0	1	0
1	WH	2	2	2	1		626	9385	2		6262018	0	1	0
1	WH	2	2	2	1		626	9217	2		6262019	0	1	0
1	WH	2	2	2	1		626	9217	2		6262019	0	1	0
1	WH	2	2	2	1		626	9217	2		6262019	0	1	0
1	WH	2	2	2	1		626	9385	1		6262018	1	1	0
1	WH	2	2	2	1		626	9385	1		6262018	1	1	0
1	WH	2	2	2	1		626	9362	2		6262017	1	1	0
2	WH	2	2	2	1		626	9385	1		6262018	0	1	0
2	WH	2	2	2	1		626	9362	2		6262017	0	1	0
2	WH	2	2	2	1		626	9385	2		6262018	0	1	0
2	WH	2	2	2	1		626	9385	1		6262018	1	1	0
2	WH	2	2	2	1		626	9385	1		6262018	1	1	0
2	WH	2	2	2	1		626	9385	1		6262018	1	1	0
2	WH	2	2	2	1		626	9217	1		6262019	1	1	0
2	WH	2	2	2	1		626	9362	2		6262017	1	1	0
2	WH	2	2	2	1		626	9362	2		6262017	1	1	0
2	WH	2	2	2	1		626	9362	2		6262017	1	1	0
2	WH	2	2	2	1		626	9385	2		6262018	1	1	0
2	WH	2	2	2	1		626	9385	2		6262018	1	1	0
2	WH	2	2	2	1		626	9385	2		6262018	1	1	0
2	WH	2	2	2	1		626	9217	2		6262019	1	1	0
2	WH	2	2	2	1		626	9217	2		6262019	1	1	0
2	WH	2	2	2	1		626	9217	2		6262019	1	1	0
2	WH	2	2	2	1		626	9217	2		6262019	1	1	0
1	WH	1	2	2	1		626	9362	2		6262017		1	0
1	WH	2	1	2	1		626	9217	1		6262019	0	1	0
1	WH	2	2	1	1		626	9362	1		6262017	0	1	0
1	WH	2	2	2	1		626	9385	1		6262018	0	1	0
1	WH	2	2	2	1		626	9385	2		6262018	1	1	0
2	WH	2	1	2	1		626	9217	2		6262019	0	1	0
2	WH	2	2	2	1		626	9385	1		6262018	1	1	0
1	IN	2	2	2	2		627	853	1		6272018	0	1	0
1	IN	2	2	2	2		627	809	2		6272019	0	1	0
1	IN	2	2	2	2		627	809	2		6272019	0	1	0
1	IN	2	2	2	2		627	809	1		6272019	1	1	0
1	IN	2	2	2	2		627	853	2		6272018	1	1	0
1	IN	2	2	2	2		627	809	2		6272019	1	1	0
2	IN	2	2	2	2		627	809	1		6272019		1	0
2	IN	2	2	2	2		627	939	2		6272017		1	0
2	IN	2	2	2	2		627	853	2		6272018		1	0
2	IN	2	2	2	2		627	853	2		6272018		1	0
2	IN	2	2	2	2		627	809	2		6272019		1	0
2	IN	2	2	2	2		627	939	1		6272017	0	1	0
2	IN	2	2	2	2		627	939	1		6272017	0	1	0
2	IN	2	1	2	2		627	853	2		6272018	1	1	0
2	IN	2	2	1	2		627	939	1		6272017	1	1	0
2	IN	2	2	1	2		627	853	1		6272018	1	1	0
2	IN	1	2	2	2		627	939	2		6272017	1	1	0
2	IN	1	2	2	2		627	809	2		6272019	1	1	0
2	IN	2	2	2	2		627	939	1		6272017	1	1	0
2	IN	2	2	2	2		627	939	1		6272017	1	1	0
2	IN	2	2	2	2		627	939	1		6272017	1	1	0
2	IN	2	2	2	2		627	939	1		6272017	1	1	0
2	IN	2	2	2	2		627	853	1		6272018	1	1	0
2	IN	2	2	2	2		627	853	1		6272018	1	1	0
2	IN	2	2	2	2		627	853	1		6272018	1	1	0
2	IN	2	2	2	2		627	809	1		6272019	1	1	0
2	IN	2	2	2	2		627	809	1		6272019	1	1	0
2	IN	2	2	2	2		627	939	2		6272017	1	1	0
2	IN	2	2	2	2		627	939	2		6272017	1	1	0
2	IN	2	2	2	2		627	853	2		6272018	1	1	0
2	IN	2	2	2	2		627	853	2		6272018	1	1	0
2	IN	2	2	2	2		627	853	2		6272018	1	1	0
2	IN	2	2	2	2		627	809	2		6272019	1	1	0
2	IN	2	2	2	2		627	809	2		6272019	1	1	0
2	IN	2	2	2	2		627	809	2		6272019	1	1	0
2	IN	2	2	2	2		627	809	2		6272019	1	1	0
2	IN	2	2	2	2		627	809	2		6272019	1	1	0
2	IN	2	2	2	2		627	809	2		6272019	1	1	0
2	IN	2	2	2	2		627	809	2		6272019	1	1	0
2	IN	2	2	2	2		627	809	2		6272019	1	1	0
2	IN	2	2	2	2		627	939	1		6272017	0	1	0
2	IN	2	2	2	2		627	809	1		6272019	1	1	0
1	OT	2	2	1	2		626	9362	1		6262017	0	1	0
1	OT	2	2	2	2		626	9385	1		6262018	0	1	0
1	OT	2	2	2	2		626	9217	1		6262019	0	1	0
1	OT	2	2	2	2		626	9385	2		6262018	0	1	0
1	OT	2	2	2	2		626	9385	2		6262018	0	1	0
2	OT	2	2	2	2		626	9217	2		6262019		1	0
2	OT	2	1	2	2		626	9217	1		6262019	0	1	0
2	OT	2	2	2	2		626	9362	1		6262017	1	1	0
2	OT	2	2	2	2		626	9385	1		6262018	1	1	0
1	OT	1	2	1	2		626	9385	1		6262018	0	1	0
1	WH	2	2	2	2		626	9362	1		6262017		1	0
1	WH	2	2	1	2		626	9217	2		6262019	0	1	0
1	WH	2	2	2	2		626	9385	1		6262018	0	1	0
1	WH	2	2	2	2		626	9385	1		6262018	0	1	0
1	WH	2	2	2	2		626	9217	1		6262019	0	1	0
1	WH	2	2	2	2		626	9217	1		6262019	0	1	0
1	WH	2	2	2	2		626	9217	1		6262019	0	1	0
1	WH	2	2	2	2		626	9217	1		6262019	0	1	0
1	WH	2	2	2	2		626	9362	2		6262017	0	1	0
1	WH	2	2	2	2		626	9362	2		6262017	0	1	0
1	WH	2	2	2	2		626	9385	2		6262018	0	1	0
1	WH	2	2	2	2		626	9385	2		6262018	0	1	0
1	WH	2	2	2	2		626	9385	2		6262018	0	1	0
1	WH	2	2	2	2		626	9385	2		6262018	0	1	0
1	WH	2	2	2	2		626	9385	2		6262018	0	1	0
1	WH	2	2	2	2		626	9385	2		6262018	0	1	0
1	WH	2	2	2	2		626	9217	2		6262019	0	1	0
1	WH	2	2	2	2		626	9385	2		6262018	1	1	0
2	WH	1	2	2	2		626	9385	2		6262018		1	0
2	WH	2	2	2	2		626	9217	1		6262019		1	0
2	WH	2	2	2	2		626	9217	2		6262019		1	0
2	WH	2	2	2	2		626	9385	1		6262018	0	1	0
2	WH	2	2	2	2		626	9362	2		6262017	0	1	0
2	WH	2	2	2	2		626	9385	2		6262018	0	1	0
2	WH	2	2	2	2		626	9385	2		6262018	0	1	0
2	WH	2	2	2	2		626	9385	2		6262018	0	1	0
2	WH	2	2	2	2		626	9217	2		6262019	0	1	0
2	WH	2	2	2	2		626	9217	2		6262019	0	1	0
2	WH	2	2	2	2		626	9217	2		6262019	0	1	0
2	WH	2	2	2	2		626	9217	2		6262019	0	1	0
2	WH	1	2	2	2		626	9217	1		6262019	1	1	0
2	WH	2	2	2	2		626	9362	1		6262017	1	1	0
2	WH	2	2	2	2		626	9385	1		6262018	1	1	0
2	WH	2	2	2	2		626	9385	1		6262018	1	1	0
2	WH	2	2	2	2		626	9217	1		6262019	1	1	0
2	WH	2	2	2	2		626	9217	1		6262019	1	1	0
2	WH	2	2	2	2		626	9217	1		6262019	1	1	0
2	WH	2	2	2	2		626	9362	2		6262017	1	1	0
2	WH	2	2	2	2		626	9385	2		6262018	1	1	0
2	WH	2	2	2	2		626	9217	2		6262019	1	1	0
2	WH	2	2	2	2		626	9217	2		6262019	1	1	0
2	WH	2	2	2	2		626	9217	2		6262019	1	1	0
2	WH	2	2	2	2		626	9217	2		6262019	1	1	0
1	WH	2	1	1	2		626	9385	2		6262018	0	1	0
1	WH	2	2	2	2		626	9385	2		6262018	0	1	0
2	WH	2	2	2	2		626	9362	2		6262017	1	1	0
1	IN	2	2	2	3		627	939	2		6272017	0	1	0
1	IN	2	2	2	3		627	853	1		6272018	1	1	0
1	IN	2	2	2	3		627	939	2		6272017	1	1	0
2	IN	2	2	2	3		627	809	1		6272019		1	0
2	IN	2	2	2	3		627	809	2		6272019		1	0
2	IN	2	2	2	3		627	853	2		6272018	0	1	0
2	IN	2	2	1	3		627	809	1		6272019	1	1	0
2	IN	2	2	2	3		627	939	1		6272017	1	1	0
2	IN	2	2	2	3		627	853	1		6272018	1	1	0
2	IN	2	2	2	3		627	853	1		6272018	1	1	0
2	IN	2	2	2	3		627	809	1		6272019	1	1	0
2	IN	2	2	2	3		627	809	1		6272019	1	1	0
2	IN	2	2	2	3		627	809	1		6272019	1	1	0
2	IN	2	2	2	3		627	809	1		6272019	1	1	0
2	IN	2	2	2	3		627	939	2		6272017	1	1	0
2	IN	2	2	2	3		627	939	2		6272017	1	1	0
2	IN	2	2	2	3		627	939	2		6272017	1	1	0
1	IN	2	2	2	3		627	939	1		6272017	1	1	0
1	OT	2	2	2	3		626	9217	1		6262019		1	0
1	OT	2	2	2	3		626	9385	1		6262018	0	1	0
1	WH	2	2	2	3		626	9385	1		6262018		1	0
1	WH	2	2	2	3		626	9385	1		6262018		1	0
1	WH	2	2	2	3		626	9385	2		6262018		1	0
1	WH	2	2	2	3		626	9217	1		6262019	0	1	0
1	WH	2	2	2	3		626	9385	2		6262018	0	1	0
1	WH	2	2	2	3		626	9385	2		6262018	0	1	0
1	WH	2	2	2	3		626	9385	2		6262018	0	1	0
1	WH	2	2	2	3		626	9217	2		6262019	0	1	0
1	WH	2	2	2	3		626	9217	2		6262019	0	1	0
1	WH	2	2	2	3		626	9217	2		6262019	0	1	0
1	WH	2	2	2	3		626	9385	2		6262018	1	1	0
1	WH	2	2	2	3		626	9217	2		6262019	1	1	0
2	WH	2	2	2	3		626	9385	2		6262018		1	0
2	WH	2	2	2	3		626	9385	2		6262018		1	0
2	WH	2	2	1	3		626	9217	1		6262019	0	1	0
2	WH	1	2	2	3		626	9385	1		6262018	0	1	0
2	WH	2	2	2	3		626	9362	1		6262017	0	1	0
2	WH	2	2	2	3		626	9362	1		6262017	0	1	0
2	WH	2	2	2	3		626	9385	1		6262018	0	1	0
2	WH	2	2	2	3		626	9385	1		6262018	0	1	0
2	WH	2	2	2	3		626	9362	2		6262017	0	1	0
2	WH	2	2	2	3		626	9385	2		6262018	0	1	0
2	WH	2	2	2	3		626	9217	2		6262019	0	1	0
2	WH	2	2	2	3		626	9217	2		6262019	0	1	0
2	WH	2	2	2	3		626	9217	2		6262019	0	1	0
2	WH	2	2	1	3		626	9217	1		6262019	1	1	0
2	WH	2	2	1	3		626	9217	2		6262019	1	1	0
2	WH	2	2	2	3		626	9385	1		6262018	1	1	0
2	WH	2	2	2	3		626	9385	1		6262018	1	1	0
2	WH	2	2	2	3		626	9385	1		6262018	1	1	0
2	WH	2	2	2	3		626	9217	1		6262019	1	1	0
2	WH	2	2	2	3		626	9362	2		6262017	1	1	0
2	WH	2	2	2	3		626	9385	2		6262018	1	1	0
2	WH	2	2	2	3		626	9385	2		6262018	1	1	0
2	WH	2	2	2	3		626	9217	2		6262019	1	1	0
2	IN	2	2	2			627	809	2		6272019	1	2	0
2	WH	2	1	2			626	9217	2		6262019	1	2	0
2	IN	1	2	2	1		627	939	1		6272017		2	0
2	IN	2	2	2	1		627	853	2		6272018		2	0
2	IN	2	1	2	1		627	853	2		6272018	1	2	0
2	IN	2	2	1	1		627	939	2		6272017	1	2	0
2	IN	2	2	1	1		627	939	2		6272017	1	2	0
2	IN	2	2	2	1		627	939	1		6272017	1	2	0
2	IN	2	2	2	1		627	939	1		6272017	1	2	0
2	IN	2	2	2	1		627	939	1		6272017	1	2	0
2	IN	2	2	2	1		627	939	1		6272017	1	2	0
2	IN	2	2	2	1		627	853	1		6272018	1	2	0
2	IN	2	2	2	1		627	809	1		6272019	1	2	0
2	IN	2	2	2	1		627	939	2		6272017	1	2	0
2	IN	2	2	2	1		627	939	2		6272017	1	2	0
2	IN	2	2	2	1		627	939	2		6272017	1	2	0
2	IN	2	2	2	1		627	939	2		6272017	1	2	0
2	IN	2	2	2	1		627	939	2		6272017	1	2	0
2	IN	2	2	2	1		627	853	2		6272018	1	2	0
2	IN	2	2	2	1		627	853	2		6272018	1	2	0
2	IN	2	2	2	1		627	853	2		6272018	1	2	0
2	IN	2	2	2	1		627	853	2		6272018	1	2	0
2	IN	2	2	2	1		627	853	2		6272018	1	2	0
2	IN	2	2	2	1		627	853	2		6272018	1	2	0
2	IN	2	2	2	1		627	809	2		6272019	1	2	0
2	IN	2	2	2	1		627	809	2		6272019	1	2	0
2	IN	2	2	2	1		627	809	2		6272019	1	2	0
2	IN	2	2	2	1		627	809	2		6272019	1	2	0
2	IN	2	2	2	1		627	809	2		6272019	1	2	0
2	IN	2	2	2	1		627	809	2		6272019		2	0
2	IN	2	1	2	1		627	939	1		6272017	0	2	0
2	IN	1	2	2	1		627	853	2		6272018	1	2	0
2	IN	2	2	2	1		627	809	1		6272019	1	2	0
2	WH	2	2	2	1		626	9217	2		6262019	0	2	0
2	WH	2	2	2	1		626	9362	2		6262017	1	2	0
1	IN	2	2	2	2		627	853	1		6272018	1	2	0
2	IN	1	2	2	2		627	939	2		6272017	1	2	0
2	IN	1	2	2	2		627	809	2		6272019	1	2	0
2	IN	2	2	2	2		627	939	1		6272017	1	2	0
2	IN	2	2	2	2		627	853	1		6272018	1	2	0
2	IN	2	2	2	2		627	853	1		6272018	1	2	0
2	IN	2	2	2	2		627	809	1		6272019	1	2	0
2	IN	2	2	2	2		627	809	1		6272019	1	2	0
2	IN	2	2	2	2		627	939	2		6272017	1	2	0
2	IN	2	2	2	2		627	853	2		6272018	1	2	0
2	IN	2	2	2	2		627	853	2		6272018	1	2	0
2	IN	2	2	2	2		627	853	2		6272018	1	2	0
2	IN	2	2	2	2		627	809	2		6272019	1	2	0
1	OT	2	2	2	2		626	9217	2		6262019		2	0
2	OT	2	2	2	2		626	9217	2		6262019	0	2	0
2	WH	2	2	2	2		626	9362	2		6262017		2	0
2	WH	2	2	2	2		626	9385	1		6262018	1	2	0
2	WH	2	1	2	2		626	9385	2		6262018	0	2	0
2	WH	1	2	2	2		626	9217	1		6262019	0	2	0
2	WH	2	2	2	2		626	9362	2		6262017	0	2	0
2	IN	2	2	2	3		627	853	2		6272018		2	0
2	IN	2	1	2	3		627	853	2		6272018	1	2	0
2	IN	1	2	2	3		627	809	1		6272019	1	2	0
2	IN	2	2	2	3		627	853	1		6272018	1	2	0
2	IN	2	2	2	3		627	939	2		6272017	1	2	0
2	IN	2	2	2	3		627	853	2		6272018	1	2	0
2	IN	2	2	2	3		627	853	2		6272018	1	2	0
2	WH	2	2	2	3		626	9385	1		6262018	0	2	0
2	WH	2	2	2	3		626	9385	1		6262018	0	2	0
2	WH	2	2	2	3		626	9362	1		6262017	1	2	0
2	WH	2	2	2	3		626	9385	1		6262018	1	2	0
2	WH	2	2	2	3		626	9217	2		6262019	1	2	0
1	IN	2	2	2	1		627	853	2		6272018	0	3	0
2	IN	2	2	1	1		627	939	2		6272017		3	0
2	IN	2	2	2	1		627	853	2		6272018	1	3	0
2	IN	2	2	2	1		627	809	2		6272019	1	3	0
2	IN	1	2	1	1		627	939	2		6272017		3	0
2	IN	2	2	2	1		627	853	1		6272018	1	3	0
2	IN	2	2	2	1		627	939	2		6272017	1	3	0
2	IN	2	2	2	1		627	809	2		6272019	1	3	0
2	IN	2	2	2	1		627	809	2		6272019	1	3	0
2	OT	2	2	2	1		626	9385	2		6262018	0	3	0
2	OT	2	2	2	1		626	9217	2		6262019	0	3	0
1	OT	2	2	2	1		626	9217	1		6262019		3	0
1	WH	2	2	2	1		626	9362	1		6262017	0	3	0
1	WH	2	2	2	1		626	9385	2		6262018	0	3	0
2	WH	2	2	2	1		626	9385	2		6262018	1	3	0
2	IN	2	2	2	2		627	809	2		6272019		3	0
2	OT	2	2	2	2		626	9385	2		6262018	0	3	0
1	WH	2	2	1	2		626	9385	2		6262018	0	3	0
1	WH	2	2	2	2		626	9217	1		6262019	0	3	0
1	WH	2	2	2	2		626	9362	2		6262017	0	3	0
2	WH	2	2	1	2		626	9385	1		6262018	1	3	0
2	IN	2	2	2	3		627	809	2		6272019	1	3	0
1	OT	2	2	2	3		626	9362	1		6262017	0	3	0
1	WH	2	2	2	3		626	9385	2		6262018	1	3	0
2	WH	2	2	2	3		626	9217	1		6262019	0	3	0
2	IN	2	2	2			627	809	2		6272019		1	0
2	IN	2	2	1			627	809	1		6272019	1	1	0
2	IN	2	2	2			627	939	1		6272017	1	1	0
2	IN	2	2	2			627	853	1		6272018	1	1	0
2	IN	2	2	2			627	809	1		6272019	1	1	0
2	IN	2	2	2			627	939	2		6272017	1	1	0
2	IN	2	2	2			627	939	2		6272017	1	1	0
2	IN	1	2	2			627	809	2		6272019	1	1	0
2	IN	1	2	2			627	809	2		6272019	1	1	0
2	IN	2	2	2			627	853	2		6272018	1	1	0
1	OT	2	2	2			626	9362	1		6262017	1	1	0
1	OT	2	2	2			626	9385	1		6262018	1	1	0
1	OT	2	2	2			626	9217	1		6262019	1	1	0
2	OT	2	2	2			626	9385	1		6262018	1	1	0
2	OT	2	2	2			626	9217	1		6262019	1	1	0
2	OT	2	2	2			626	9217	1		6262019	1	1	0
1	WH	2	2	2			626	9362	1		6262017	1	1	0
2	WH	2	2	2			626	9385	1		6262018	0	1	0
2	WH	2	2	2			626	9362	1		6262017		1	0
1	IN	2	2	2	1		627	853	1		6272018		1	0
1	IN	2	2	2	1		627	939	2		6272017		1	0
1	IN	2	2	2	1		627	939	2		6272017	0	1	0
1	IN	2	2	2	1		627	809	2		6272019	0	1	0
1	IN	2	2	2	1		627	809	2		6272019	0	1	0
1	IN	2	2	2	1		627	809	2		6272019	0	1	0
1	IN	1	2	2	1		627	853	1		6272018	1	1	0
1	IN	2	2	2	1		627	939	1		6272017	1	1	0
1	IN	2	2	2	1		627	853	1		6272018	1	1	0
1	IN	2	2	2	1		627	809	1		6272019	1	1	0
1	IN	2	2	2	1		627	939	2		6272017	1	1	0
1	IN	2	2	2	1		627	939	2		6272017	1	1	0
1	IN	2	2	2	1		627	809	2		6272019	1	1	0
2	IN	2	1	2	1		627	853	2		6272018		1	0
2	IN	2	1	2	1		627	853	2		6272018		1	0
2	IN	2	2	1	1		627	939	2		6272017		1	0
2	IN	1	2	2	1		627	939	2		6272017		1	0
2	IN	2	2	2	1		627	939	1		6272017		1	0
2	IN	2	2	2	1		627	939	1		6272017		1	0
2	IN	2	2	2	1		627	853	1		6272018		1	0
2	IN	2	2	2	1		627	809	1		6272019		1	0
2	IN	2	2	2	1		627	809	1		6272019		1	0
2	IN	2	2	2	1		627	809	1		6272019		1	0
2	IN	2	2	2	1		627	809	1		6272019		1	0
2	IN	2	2	2	1		627	939	2		6272017		1	0
2	IN	2	2	2	1		627	853	2		6272018		1	0
2	IN	2	2	2	1		627	853	2		6272018		1	0
2	IN	2	2	2	1		627	853	2		6272018		1	0
2	IN	2	2	2	1		627	853	2		6272018		1	0
2	IN	2	2	2	1		627	853	2		6272018		1	0
2	IN	2	2	2	1		627	853	2		6272018		1	0
2	IN	2	2	2	1		627	853	2		6272018		1	0
2	IN	2	2	2	1		627	809	2		6272019		1	0
2	IN	2	2	2	1		627	809	2		6272019		1	0
2	IN	2	2	2	1		627	809	2		6272019		1	0
2	IN	2	2	2	1		627	809	2		6272019		1	0
2	IN	2	2	2	1		627	809	2		6272019		1	0
2	IN	2	2	2	1		627	809	2		6272019		1	0
2	IN	2	2	2	1		627	809	2		6272019		1	0
2	IN	2	2	2	1		627	809	2		6272019		1	0
2	IN	2	2	2	1		627	809	2		6272019		1	0
2	IN	2	1	2	1		627	809	2		6272019	0	1	0
2	IN	2	2	2	1		627	853	1		6272018	0	1	0
2	IN	2	2	2	1		627	809	1		6272019	0	1	0
2	IN	2	2	2	1		627	809	1		6272019	0	1	0
2	IN	2	2	2	1		627	809	1		6272019	0	1	0
2	IN	2	2	2	1		627	939	2		6272017	0	1	0
2	IN	2	2	2	1		627	939	2		6272017	0	1	0
2	IN	2	2	2	1		627	939	2		6272017	0	1	0
2	IN	2	2	2	1		627	853	2		6272018	0	1	0
2	IN	2	2	2	1		627	809	2		6272019	0	1	0
2	IN	2	2	2	1		627	809	2		6272019	0	1	0
2	IN	2	2	2	1		627	809	2		6272019	0	1	0
2	IN	2	2	2	1		627	809	2		6272019	0	1	0
2	IN	2	2	2	1		627	809	2		6272019	0	1	0
2	IN	2	1	2	1		627	809	1		6272019	1	1	0
2	IN	1	2	1	1		627	809	2		6272019	1	1	0
2	IN	2	2	1	1		627	939	1		6272017	1	1	0
2	IN	2	2	1	1		627	809	1		6272019	1	1	1
2	IN	2	2	1	1		627	853	2		6272018	1	1	0
2	IN	2	2	1	1		627	809	2		6272019	1	1	0
2	IN	1	2	2	1		627	939	1		6272017	1	1	0
2	IN	1	2	2	1		627	853	1		6272018	1	1	0
2	IN	1	2	2	1		627	809	2		6272019	1	1	0
2	IN	1	2	2	1		627	809	2		6272019	1	1	0
2	IN	1	2	2	1		627	809	2		6272019	1	1	0
2	IN	2	2	2	1		627	939	1		6272017	1	1	0
2	IN	2	2	2	1		627	939	1		6272017	1	1	0
2	IN	2	2	2	1		627	939	1		6272017	1	1	0
2	IN	2	2	2	1		627	939	1		6272017	1	1	0
2	IN	2	2	2	1		627	939	1		6272017	1	1	0
2	IN	2	2	2	1		627	853	1		6272018	1	1	0
2	IN	2	2	2	1		627	853	1		6272018	1	1	0
2	IN	2	2	2	1		627	853	1		6272018	1	1	0
2	IN	2	2	2	1		627	853	1		6272018	1	1	0
2	IN	2	2	2	1		627	853	1		6272018	1	1	0
2	IN	2	2	2	1		627	853	1		6272018	1	1	0
2	IN	2	2	2	1		627	809	1		6272019	1	1	0
2	IN	2	2	2	1		627	809	1		6272019	1	1	0
2	IN	2	2	2	1		627	809	1		6272019	1	1	0
2	IN	2	2	2	1		627	809	1		6272019	1	1	0
2	IN	2	2	2	1		627	809	1		6272019	1	1	0
2	IN	2	2	2	1		627	809	1		6272019	1	1	0
2	IN	2	2	2	1		627	809	1		6272019	1	1	0
2	IN	2	2	2	1		627	809	1		6272019	1	1	0
2	IN	2	2	2	1		627	809	1		6272019	1	1	0
2	IN	2	2	2	1		627	809	1		6272019	1	1	0
2	IN	2	2	2	1		627	809	1		6272019	1	1	0
2	IN	2	2	2	1		627	809	1		6272019	1	1	0
2	IN	2	2	2	1		627	939	2		6272017	1	1	0
2	IN	2	2	2	1		627	939	2		6272017	1	1	0
2	IN	2	2	2	1		627	939	2		6272017	1	1	0
2	IN	2	2	2	1		627	939	2		6272017	1	1	0
2	IN	2	2	2	1		627	939	2		6272017	1	1	0
2	IN	2	2	2	1		627	939	2		6272017	1	1	0
2	IN	2	2	2	1		627	939	2		6272017	1	1	0
2	IN	2	2	2	1		627	939	2		6272017	1	1	0
2	IN	2	2	2	1		627	939	2		6272017	1	1	0
2	IN	2	2	2	1		627	939	2		6272017	1	1	0
2	IN	2	2	2	1		627	939	2		6272017	1	1	0
2	IN	2	2	2	1		627	939	2		6272017	1	1	0
2	IN	2	2	2	1		627	939	2		6272017	1	1	0
2	IN	2	2	2	1		627	939	2		6272017	1	1	0
2	IN	2	2	2	1		627	939	2		6272017	1	1	0
2	IN	2	2	2	1		627	853	2		6272018	1	1	0
2	IN	2	2	2	1		627	853	2		6272018	1	1	0
2	IN	2	2	2	1		627	853	2		6272018	1	1	0
2	IN	2	2	2	1		627	853	2		6272018	1	1	0
2	IN	2	2	2	1		627	853	2		6272018	1	1	0
2	IN	2	2	2	1		627	853	2		6272018	1	1	0
2	IN	2	2	2	1		627	853	2		6272018	1	1	0
2	IN	2	2	2	1		627	853	2		6272018	1	1	0
2	IN	2	2	2	1		627	853	2		6272018	1	1	0
2	IN	2	2	2	1		627	853	2		6272018	1	1	0
2	IN	2	2	2	1		627	853	2		6272018	1	1	0
2	IN	2	2	2	1		627	853	2		6272018	1	1	0
2	IN	2	2	2	1		627	853	2		6272018	1	1	0
2	IN	2	2	2	1		627	853	2		6272018	1	1	0
2	IN	2	2	2	1		627	853	2		6272018	1	1	0
2	IN	2	2	2	1		627	853	2		6272018	1	1	0
2	IN	2	2	2	1		627	853	2		6272018	1	1	0
2	IN	2	2	2	1		627	853	2		6272018	1	1	0
2	IN	2	2	2	1		627	853	2		6272018	1	1	0
2	IN	2	2	2	1		627	853	2		6272018	1	1	0
2	IN	2	2	2	1		627	809	2		6272019	1	1	0
2	IN	2	2	2	1		627	809	2		6272019	1	1	0
2	IN	2	2	2	1		627	809	2		6272019	1	1	0
2	IN	2	2	2	1		627	809	2		6272019	1	1	0
2	IN	2	2	2	1		627	809	2		6272019	1	1	0
2	IN	2	2	2	1		627	809	2		6272019	1	1	0
2	IN	2	2	2	1		627	809	2		6272019	1	1	0
2	IN	2	2	2	1		627	809	2		6272019	1	1	0
2	IN	2	2	2	1		627	809	2		6272019	1	1	0
2	IN	2	2	2	1		627	809	2		6272019	1	1	0
2	IN	2	2	2	1		627	809	2		6272019	1	1	0
2	IN	2	2	2	1		627	809	2		6272019	1	1	0
2	IN	2	2	2	1		627	809	2		6272019	1	1	0
2	IN	2	2	2	1		627	809	2		6272019	1	1	0
2	IN	2	2	2	1		627	809	2		6272019	1	1	0
2	IN	2	2	2	1		627	809	2		6272019	1	1	0
2	IN	2	2	2	1		627	809	2		6272019	1	1	0
2	IN	2	2	2	1		627	809	2		6272019	1	1	0
2	IN	2	2	2	1		627	809	2		6272019	1	1	0
2	IN	2	2	2	1		627	809	2		6272019	1	1	0
2	IN	2	2	2	1		627	809	2		6272019	1	1	0
1	IN	2	2	2	1		627	809	2		6272019		1	0
1	IN	2	2	1	1		627	809	1		6272019	0	1	0
2	IN	2	1	2	1		627	809	2		6272019		1	0
2	IN	2	2	2	1		627	853	1		6272018		1	0
2	IN	2	2	2	1		627	939	2		6272017		1	0
2	IN	2	2	2	1		627	809	2		6272019		1	0
2	IN	2	2	2	1		627	809	2		6272019		1	0
2	IN	2	1	2	1		627	809	2		6272019	0	1	0
2	IN	2	1	1	1		627	939	1		6272017	1	1	0
2	IN	2	1	2	1		627	809	1		6272019	1	1	0
2	IN	2	2	1	1		627	809	2		6272019	1	1	0
2	IN	1	2	2	1		627	939	2		6272017	1	1	0
2	IN	1	2	2	1		627	939	2		6272017	1	1	0
2	IN	2	2	2	1		627	853	1		6272018	1	1	0
2	IN	2	2	2	1		627	809	1		6272019	1	1	0
2	IN	2	2	2	1		627	939	2		6272017	1	1	0
2	IN	2	2	2	1		627	939	2		6272017	1	1	0
2	IN	2	2	2	1		627	939	2		6272017	1	1	0
2	IN	2	2	2	1		627	853	2		6272018	1	1	0
2	IN	2	2	2	1		627	809	2		6272019	1	1	0
2	IN	2	2	2	1		627	809	2		6272019	1	1	0
2	IN	2	2	2	1		627	809	2		6272019	1	1	0
1	OT	2	2	2	1		626	9362	2		6262017		1	0
1	OT	2	2	2	1		626	9217	2		6262019	0	1	0
1	OT	2	2	2	1		626	9217	2		6262019	1	1	0
2	OT	2	2	2	1		626	9385	1		6262018	0	1	0
2	OT	2	2	2	1		626	9217	2		6262019	0	1	0
2	OT	2	2	2	1		626	9217	1		6262019	1	1	0
2	OT	2	2	2	1		626	9385	2		6262018	1	1	0
2	OT	2	2	2	1		626	9385	2		6262018	1	1	0
2	OT	2	2	2	1		626	9217	2		6262019	1	1	0
2	OT	2	2	2	1		626	9385	1		6262018	1	1	0
1	WH	1	2	1	1		626	9217	1		6262019	0	1	0
1	WH	2	2	2	1		626	9385	1		6262018	0	1	0
1	WH	2	2	2	1		626	9385	2		6262018	0	1	0
1	WH	2	2	2	1		626	9385	2		6262018	1	1	0
2	WH	2	2	1	1		626	9362	2		6262017		1	0
2	WH	2	2	2	1		626	9385	1		6262018		1	0
2	WH	2	1	2	1		626	9362	2		6262017	1	1	0
2	WH	2	2	2	1		626	9385	1		6262018	1	1	0
2	WH	2	2	1	1		626	9385	1		6262018	0	1	0
2	WH	1	2	2	1		626	9385	1		6262018	0	1	0
1	IN	2	2	2	2		627	809	1		6272019		1	0
1	IN	2	2	2	2		627	853	1		6272018	0	1	0
1	IN	2	2	2	2		627	939	2		6272017	0	1	0
1	IN	2	2	2	2		627	853	2		6272018	0	1	0
1	IN	2	2	2	2		627	853	2		6272018	0	1	0
1	IN	2	2	2	2		627	853	2		6272018	0	1	0
1	IN	2	2	2	2		627	809	2		6272019	0	1	0
1	IN	2	2	2	2		627	809	2		6272019	0	1	0
1	IN	2	2	1	2		627	809	2		6272019	1	1	0
2	IN	2	2	2	2		627	853	1		6272018		1	0
2	IN	2	2	2	2		627	809	1		6272019		1	0
2	IN	2	2	2	2		627	853	2		6272018		1	0
2	IN	2	2	2	2		627	809	2		6272019		1	0
2	IN	2	1	2	2		627	853	2		6272018	0	1	0
2	IN	2	2	2	2		627	853	1		6272018	0	1	0
2	IN	2	2	2	2		627	939	2		6272017	0	1	0
2	IN	2	2	2	2		627	939	2		6272017	0	1	0
2	IN	2	2	2	2		627	809	2		6272019	0	1	0
2	IN	2	1	2	2		627	853	2		6272018	1	1	0
2	IN	2	2	1	2		627	939	1		6272017	1	1	0
2	IN	1	2	2	2		627	809	1		6272019	1	1	0
2	IN	1	2	2	2		627	853	2		6272018	1	1	0
2	IN	2	2	2	2		627	939	1		6272017	1	1	0
2	IN	2	2	2	2		627	939	1		6272017	1	1	0
2	IN	2	2	2	2		627	939	1		6272017	1	1	0
2	IN	2	2	2	2		627	939	1		6272017	1	1	0
2	IN	2	2	2	2		627	853	1		6272018	1	1	0
2	IN	2	2	2	2		627	853	1		6272018	1	1	0
2	IN	2	2	2	2		627	853	1		6272018	1	1	0
2	IN	2	2	2	2		627	809	1		6272019	1	1	0
2	IN	2	2	2	2		627	939	2		6272017	1	1	0
2	IN	2	2	2	2		627	853	2		6272018	1	1	0
2	IN	2	2	2	2		627	853	2		6272018	1	1	0
2	IN	2	2	2	2		627	853	2		6272018	1	1	0
2	IN	2	2	2	2		627	853	2		6272018	1	1	0
2	IN	2	2	2	2		627	853	2		6272018	1	1	0
2	IN	2	2	2	2		627	809	2		6272019	1	1	0
2	IN	2	2	2	2		627	809	2		6272019	1	1	0
2	IN	2	2	2	2		627	809	2		6272019	1	1	0
2	IN	2	2	2	2		627	809	2		6272019	1	1	0
2	IN	2	2	2	2		627	809	2		6272019	0	1	0
2	IN	2	2	1	2		627	853	1		6272018	1	1	0
2	IN	2	2	1	2		627	853	2		6272018	1	1	0
2	IN	2	2	2	2		627	853	2		6272018	1	1	0
2	IN	2	2	2	2		627	853	2		6272018	1	1	0
1	OT	2	2	2	2		626	9385	1		6262018	0	1	0
1	OT	2	2	2	2		626	9217	1		6262019	0	1	0
1	OT	2	2	2	2		626	9217	1		6262019	0	1	0
1	OT	2	2	2	2		626	9385	2		6262018	0	1	0
1	OT	2	2	2	2		626	9217	1		6262019	1	1	0
1	OT	2	2	2	2		626	9217	1		6262019	1	1	0
2	OT	2	2	2	2		626	9217	2		6262019	0	1	0
2	OT	2	2	2	2		626	9385	2		6262018	1	1	0
1	WH	2	2	2	2		626	9362	1		6262017		1	0
1	WH	2	2	2	2		626	9217	2		6262019		1	0
1	WH	2	2	1	2		626	9385	1		6262018	0	1	0
1	WH	2	2	2	2		626	9362	1		6262017	0	1	0
1	WH	2	2	2	2		626	9362	2		6262017	0	1	0
1	WH	2	2	2	2		626	9385	2		6262018	0	1	0
1	WH	2	2	2	2		626	9385	2		6262018	0	1	0
1	WH	2	2	2	2		626	9385	2		6262018	0	1	0
1	WH	2	2	2	2		626	9385	2		6262018	0	1	0
1	WH	2	2	2	2		626	9385	2		6262018	0	1	0
1	WH	2	2	2	2		626	9217	2		6262019	0	1	0
1	WH	2	2	2	2		626	9217	2		6262019	0	1	0
2	WH	2	2	2	2		626	9362	1		6262017		1	0
2	WH	2	2	2	2		626	9217	1		6262019		1	0
2	WH	1	2	2	2		626	9385	1		6262018	0	1	0
2	WH	1	2	2	2		626	9217	2		6262019	0	1	1
2	WH	2	2	2	2		626	9362	1		6262017	0	1	0
2	WH	2	2	2	2		626	9217	1		6262019	0	1	0
2	WH	2	2	2	2		626	9217	1		6262019	0	1	0
2	WH	2	2	2	2		626	9217	2		6262019	0	1	0
2	WH	2	2	2	2		626	9362	1		6262017	1	1	0
2	WH	2	2	2	2		626	9362	1		6262017	1	1	0
2	WH	2	2	2	2		626	9385	1		6262018	1	1	0
2	WH	2	2	2	2		626	9217	1		6262019	1	1	0
2	WH	2	2	2	2		626	9217	1		6262019	1	1	0
2	WH	2	2	2	2		626	9217	1		6262019	1	1	0
2	WH	2	2	2	2		626	9385	2		6262018	1	1	0
2	WH	2	2	2	2		626	9385	2		6262018	1	1	0
2	WH	2	2	2	2		626	9385	2		6262018	1	1	0
2	WH	2	2	2	2		626	9385	2		6262018	1	1	0
2	WH	2	2	2	2		626	9385	2		6262018	1	1	0
2	WH	2	2	2	2		626	9217	2		6262019	1	1	0
1	WH	2	2	2	2		626	9385	1		6262018	0	1	1
2	WH	2	2	2	2		626	9385	1		6262018	0	1	0
2	WH	2	2	2	2		626	9385	2		6262018	1	1	0
2	WH	2	2	2	2		626	9385	2		6262018	1	1	0
1	IN	2	2	2	3		627	809	2		6272019		1	0
1	IN	2	2	2	3		627	939	1		6272017	1	1	0
1	IN	2	2	2	3		627	939	2		6272017	1	1	0
1	IN	2	2	2	3		627	939	2		6272017	1	1	0
1	IN	2	2	2	3		627	853	2		6272018	1	1	0
2	IN	2	2	2	3		627	809	1		6272019		1	0
2	IN	2	2	2	3		627	939	2		6272017		1	0
2	IN	2	2	2	3		627	809	1		6272019	0	1	0
2	IN	2	2	2	3		627	853	2		6272018	0	1	0
2	IN	2	2	2	3		627	939	2		6272017	1	1	0
2	IN	2	2	2	3		627	853	2		6272018	1	1	0
2	IN	2	2	2	3		627	853	2		6272018	1	1	0
2	IN	2	2	2	3		627	809	2		6272019	1	1	0
2	IN	2	2	2	3		627	809	2		6272019	1	1	0
2	IN	2	2	2	3		627	809	2		6272019	1	1	0
2	IN	2	2	2	3		627	809	2		6272019	1	1	0
1	OT	2	2	2	3		626	9362	1		6262017		1	0
1	OT	2	2	2	3		626	9217	1		6262019	1	1	0
2	OT	2	2	2	3		626	9362	1		6262017	0	1	0
2	OT	2	2	2	3		626	9362	2		6262017	0	1	0
2	OT	2	2	2	3		626	9217	1		6262019	1	1	0
2	OT	1	2	2	3		626	9385	1		6262018	1	1	0
1	WH	2	2	2	3		626	9385	2		6262018		1	0
1	WH	2	2	2	3		626	9385	1		6262018	0	1	0
1	WH	2	2	2	3		626	9217	1		6262019	0	1	0
1	WH	2	2	2	3		626	9217	1		6262019	0	1	0
1	WH	2	2	2	3		626	9385	2		6262018	0	1	0
1	WH	2	2	2	3		626	9385	2		6262018	0	1	0
1	WH	2	2	2	3		626	9385	2		6262018	0	1	0
1	WH	2	2	2	3		626	9217	2		6262019	0	1	0
1	WH	2	2	2	3		626	9217	2		6262019	0	1	0
2	WH	2	2	2	3		626	9385	2		6262018		1	0
2	WH	1	2	2	3		626	9385	1		6262018	0	1	0
2	WH	2	2	2	3		626	9385	1		6262018	0	1	0
2	WH	2	2	2	3		626	9385	1		6262018	0	1	0
2	WH	2	2	2	3		626	9385	1		6262018	0	1	0
2	WH	2	2	2	3		626	9362	2		6262017	0	1	0
2	WH	2	2	2	3		626	9385	2		6262018	0	1	0
2	WH	2	2	2	3		626	9385	2		6262018	0	1	0
2	WH	2	2	2	3		626	9217	2		6262019	0	1	0
2	WH	2	2	1	3		626	9217	1		6262019	1	1	0
2	WH	2	2	2	3		626	9217	1		6262019	1	1	0
2	WH	2	2	2	3		626	9362	2		6262017	1	1	0
2	WH	2	2	2	3		626	9385	2		6262018	1	1	0
2	WH	2	2	2	3		626	9385	2		6262018	1	1	0
2	WH	2	2	2	3		626	9217	2		6262019	1	1	0
1	WH	2	2	2	3		626	9362	2		6262017	0	1	0
2	IN	2	2	2			627	939	2		6272017	0	2	0
2	IN	1	2	2			627	853	1		6272018	1	2	0
2	IN	2	2	2			627	853	1		6272018	1	2	0
2	IN	2	2	2			627	809	2		6272019		2	1
2	IN	2	1	2			627	853	2		6272018	1	2	0
2	IN	1	2	2	1		627	809	2		6272019		2	0
2	IN	2	2	2	1		627	939	1		6272017		2	0
2	IN	2	2	2	1		627	853	2		6272018		2	0
2	IN	2	2	2	1		627	809	2		6272019		2	0
2	IN	2	2	2	1		627	939	2		6272017	0	2	0
2	IN	2	2	2	1		627	853	2		6272018	0	2	0
2	IN	2	2	2	1		627	809	2		6272019	0	2	0
2	IN	2	1	2	1		627	853	2		6272018	1	2	0
2	IN	1	2	2	1		627	809	1		6272019	1	2	0
2	IN	1	2	2	1		627	939	2		6272017	1	2	0
2	IN	1	2	2	1		627	939	2		6272017	1	2	0
2	IN	1	2	2	1		627	853	2		6272018	1	2	0
2	IN	2	2	2	1		627	939	1		6272017	1	2	0
2	IN	2	2	2	1		627	853	1		6272018	1	2	0
2	IN	2	2	2	1		627	809	1		6272019	1	2	0
2	IN	2	2	2	1		627	809	1		6272019	1	2	0
2	IN	2	2	2	1		627	939	2		6272017	1	2	0
2	IN	2	2	2	1		627	853	2		6272018	1	2	0
2	IN	2	2	2	1		627	853	2		6272018	1	2	0
2	IN	2	2	2	1		627	853	2		6272018	1	2	0
2	IN	2	2	2	1		627	809	2		6272019	1	2	0
2	IN	2	2	2	1		627	809	2		6272019	1	2	0
2	IN	2	2	2	1		627	809	2		6272019	1	2	0
2	IN	2	2	2	1		627	809	2		6272019	1	2	0
2	IN	1	2	2	1		627	853	1		6272018	1	2	0
2	WH	2	2	2	1		626	9385	1		6262018		2	0
2	IN	2	2	2	2		627	853	2		6272018	0	2	0
2	IN	1	2	2	2		627	809	1		6272019	1	2	0
2	IN	2	2	2	2		627	853	1		6272018	1	2	0
2	IN	2	2	2	2		627	939	2		6272017	1	2	0
2	IN	2	2	2	2		627	939	2		6272017	1	2	0
2	IN	2	2	2	2		627	853	2		6272018	1	2	0
2	IN	2	2	2	2		627	853	2		6272018	1	2	0
2	IN	2	2	2	2		627	853	2		6272018	1	2	0
2	IN	2	2	2	2		627	853	2		6272018	1	2	0
2	IN	2	2	2	2		627	809	2		6272019	1	2	0
2	OT	2	2	2	2		626	9385	2		6262018	0	2	0
2	WH	2	2	2	2		626	9217	2		6262019	1	2	0
2	WH	2	2	2	2		626	9217	2		6262019	1	2	0
2	IN	2	2	2	3		627	939	2		6272017	0	2	0
2	IN	2	2	2	3		627	939	1		6272017	1	2	0
2	IN	2	2	2	3		627	853	1		6272018	1	2	0
2	IN	2	2	2	3		627	853	2		6272018	1	2	0
2	IN	2	2	2	3		627	853	2		6272018	1	2	0
2	IN	2	2	2	3		627	809	2		6272019	1	2	0
2	WH	2	2	2	3		626	9385	1		6262018	0	2	0
2	WH	2	2	2	3		626	9362	1		6262017	1	2	0
2	IN	2	2	1			627	939	1		6272017		3	0
2	IN	2	2	2			627	853	2		6272018	1	3	0
	IN	2	2	1	1		627	853	1		6272018		3	0
1	IN	2	2	2	1		627	939	2		6272017	1	3	0
2	IN	2	2	2	1		627	853	2		6272018		3	0
2	IN	1	2	1	1		627	853	2		6272018	1	3	0
2	IN	2	2	1	1		627	853	2		6272018	1	3	0
2	IN	1	2	2	1		627	939	2		6272017	1	3	0
2	IN	2	2	2	1		627	939	1		6272017	1	3	0
2	IN	2	2	2	1		627	809	1		6272019	1	3	0
2	IN	2	2	2	1		627	809	2		6272019	1	3	0
2	IN	2	2	1	1		627	809	1		6272019	1	3	0
2	OT	2	1	1	1		626	9385	1		6262018		3	0
2	WH	1	2	2	1		626	9362	1		6262017	1	3	0
2	WH	2	2	2	1		626	9385	2		6262018	1	3	0
2	IN	2	2	1	2		627	853	2		6272018	1	3	0
2	OT	2	2	2	2		626	9385	1		6262018	1	3	1
1	WH	2	2	2	2		626	9362	2		6262017		3	0
1	WH	2	2	2	2		626	9217	2		6262019		3	0
1	IN	2	2	2	3		627	809	1		6272019	0	3	0
2	IN	2	2	2	3		627	853	2		6272018	0	3	0
2	IN	2	2	2	3		627	853	2		6272018	1	3	0
1	OT	2	2	2	3		626	9362	1		6262017	0	3	0
1	WH	2	2	2	3		626	9385	1		6262018		3	0
1	WH	2	2	2	3		626	9217	1		6262019		3	0
1	WH	2	2	1	3		626	9385	1		6262018	0	3	0
1	IN	2	2	2			627	939	1		6272017	1	1	0
2	IN	2	2	2			627	853	2		6272018		1	0
2	IN	2	2	2			627	853	2		6272018	0	1	0
2	IN	2	1	2			627	853	1		6272018	1	1	0
2	IN	2	2	1			627	853	2		6272018	1	1	0
2	IN	2	2	2			627	939	1		6272017	1	1	0
2	IN	2	2	2			627	939	1		6272017	1	1	0
2	IN	2	2	2			627	853	1		6272018	1	1	0
2	IN	2	2	2			627	853	1		6272018	1	1	0
2	IN	2	2	2			627	809	1		6272019	1	1	0
2	IN	2	2	2			627	809	1		6272019	1	1	0
2	IN	2	2	2			627	939	2		6272017	1	1	0
2	IN	2	2	2			627	939	2		6272017	1	1	0
1	IN	2	1	2			627	853	2		6272018	0	1	0
2	IN	2	2	1			627	939	1		6272017		1	0
2	IN	2	2	1			627	853	2		6272018	1	1	0
2	IN	2	2	2			627	939	1		6272017	1	1	0
1	OT	2	2	2			626	9362	1		6262017	1	1	0
1	OT	2	2	2			626	9362	1		6262017	1	1	0
2	OT	2	2	2			626	9362	2		6262017		1	0
2	OT	2	2	2			626	9217	1		6262019	0	1	0
2	OT	2	2	2			626	9385	1		6262018	1	1	0
2	OT	2	2	2			626	9385	1		6262018	1	1	0
2	OT	2	2	2			626	9217	1		6262019	1	1	0
1	WH	2	2	2			626	9217	2		6262019	0	1	0
2	WH	2	2	2			626	9385	2		6262018	1	1	0
1	IN	2	2	2	1		627	939	2		6272017		1	0
1	IN	2	2	2	1		627	939	2		6272017		1	0
1	IN	2	2	2	1		627	809	2		6272019		1	0
1	IN	2	2	1	1		627	809	2		6272019	0	1	0
1	IN	2	2	2	1		627	853	1		6272018	0	1	0
1	IN	2	2	2	1		627	939	2		6272017	0	1	0
1	IN	2	2	2	1		627	853	2		6272018	0	1	0
1	IN	2	2	1	1		627	809	2		6272019	1	1	0
1	IN	1	2	2	1		627	939	1		6272017	1	1	0
1	IN	1	2	2	1		627	853	2		6272018	1	1	0
1	IN	2	2	2	1		627	853	1		6272018	1	1	0
1	IN	2	2	2	1		627	853	1		6272018	1	1	0
1	IN	2	2	2	1		627	939	2		6272017	1	1	0
1	IN	2	2	2	1		627	853	2		6272018	1	1	0
1	IN	2	2	2	1		627	853	2		6272018	1	1	0
1	IN	2	2	2	1		627	853	2		6272018	1	1	0
1	IN	2	2	2	1		627	809	2		6272019	1	1	0
2	IN	2	1	2	1		627	853	2		6272018		1	0
2	IN	2	2	1	1		627	853	1		6272018		1	0
2	IN	2	2	1	1		627	809	1		6272019		1	0
2	IN	2	2	2	1		627	939	1		6272017		1	0
2	IN	2	2	2	1		627	853	1		6272018		1	0
2	IN	2	2	2	1		627	853	1		6272018		1	0
2	IN	2	2	2	1		627	939	2		6272017		1	0
2	IN	2	2	2	1		627	939	2		6272017		1	0
2	IN	2	2	2	1		627	939	2		6272017		1	0
2	IN	2	2	2	1		627	939	2		6272017		1	0
2	IN	2	2	2	1		627	853	2		6272018		1	0
2	IN	2	2	2	1		627	853	2		6272018		1	0
2	IN	2	2	2	1		627	853	2		6272018		1	0
2	IN	2	2	2	1		627	853	2		6272018		1	0
2	IN	2	2	2	1		627	853	2		6272018		1	0
2	IN	2	2	2	1		627	853	2		6272018		1	0
2	IN	2	2	2	1		627	853	2		6272018		1	0
2	IN	2	2	2	1		627	853	2		6272018		1	0
2	IN	2	2	2	1		627	853	2		6272018		1	0
2	IN	2	2	2	1		627	809	2		6272019		1	0
2	IN	2	2	2	1		627	809	2		6272019		1	0
2	IN	2	2	2	1		627	809	2		6272019		1	0
2	IN	2	2	2	1		627	809	2		6272019		1	0
2	IN	2	2	2	1		627	809	2		6272019		1	0
2	IN	2	2	2	1		627	809	2		6272019		1	0
2	IN	2	2	2	1		627	809	2		6272019		1	0
2	IN	2	2	2	1		627	809	2		6272019		1	0
2	IN	2	2	2	1		627	809	2		6272019		1	0
2	IN	2	2	2	1		627	939	1		6272017	0	1	0
2	IN	2	2	2	1		627	939	2		6272017	0	1	0
2	IN	2	2	2	1		627	939	2		6272017	0	1	0
2	IN	2	2	2	1		627	853	2		6272018	0	1	0
2	IN	2	2	2	1		627	853	2		6272018	0	1	0
2	IN	2	2	2	1		627	853	2		6272018	0	1	0
2	IN	2	2	2	1		627	853	2		6272018	0	1	0
2	IN	1	1	1	1		627	809	2		6272019	1	1	0
2	IN	2	1	2	1		627	809	2		6272019	1	1	0
2	IN	2	1	2	1		627	809	2		6272019	1	1	0
2	IN	1	2	1	1		627	853	2		6272018	1	1	0
2	IN	2	2	1	1		627	939	2		6272017	1	1	0
2	IN	2	2	1	1		627	853	2		6272018	1	1	0
2	IN	1	2	2	1		627	939	1		6272017	1	1	0
2	IN	1	2	2	1		627	853	1		6272018	1	1	0
2	IN	1	2	2	1		627	853	1		6272018	1	1	0
2	IN	1	2	2	1		627	853	1		6272018	1	1	0
2	IN	1	2	2	1		627	853	1		6272018	1	1	0
2	IN	1	2	2	1		627	809	1		6272019	1	1	0
2	IN	1	2	2	1		627	939	2		6272017	1	1	0
2	IN	1	2	2	1		627	853	2		6272018	1	1	0
2	IN	1	2	2	1		627	853	2		6272018	1	1	0
2	IN	1	2	2	1		627	853	2		6272018	1	1	0
2	IN	1	2	2	1		627	853	2		6272018	1	1	0
2	IN	1	2	2	1		627	853	2		6272018	1	1	0
2	IN	1	2	2	1		627	809	2		6272019	1	1	0
2	IN	1	2	2	1		627	809	2		6272019	1	1	0
2	IN	1	2	2	1		627	809	2		6272019	1	1	0
2	IN	2	2	2	1		627	939	1		6272017	1	1	0
2	IN	2	2	2	1		627	939	1		6272017	1	1	0
2	IN	2	2	2	1		627	939	1		6272017	1	1	0
2	IN	2	2	2	1		627	939	1		6272017	1	1	0
2	IN	2	2	2	1		627	939	1		6272017	1	1	0
2	IN	2	2	2	1		627	939	1		6272017	1	1	0
2	IN	2	2	2	1		627	939	1		6272017	1	1	0
2	IN	2	2	2	1		627	939	1		6272017	1	1	0
2	IN	2	2	2	1		627	939	1		6272017	1	1	0
2	IN	2	2	2	1		627	939	1		6272017	1	1	0
2	IN	2	2	2	1		627	939	1		6272017	1	1	0
2	IN	2	2	2	1		627	853	1		6272018	1	1	0
2	IN	2	2	2	1		627	853	1		6272018	1	1	0
2	IN	2	2	2	1		627	853	1		6272018	1	1	0
2	IN	2	2	2	1		627	853	1		6272018	1	1	0
2	IN	2	2	2	1		627	853	1		6272018	1	1	0
2	IN	2	2	2	1		627	853	1		6272018	1	1	0
2	IN	2	2	2	1		627	853	1		6272018	1	1	0
2	IN	2	2	2	1		627	853	1		6272018	1	1	0
2	IN	2	2	2	1		627	853	1		6272018	1	1	0
2	IN	2	2	2	1		627	809	1		6272019	1	1	0
2	IN	2	2	2	1		627	809	1		6272019	1	1	0
2	IN	2	2	2	1		627	809	1		6272019	1	1	0
2	IN	2	2	2	1		627	809	1		6272019	1	1	0
2	IN	2	2	2	1		627	809	1		6272019	1	1	0
2	IN	2	2	2	1		627	809	1		6272019	1	1	0
2	IN	2	2	2	1		627	809	1		6272019	1	1	0
2	IN	2	2	2	1		627	809	1		6272019	1	1	0
2	IN	2	2	2	1		627	809	1		6272019	1	1	0
2	IN	2	2	2	1		627	809	1		6272019	1	1	0
2	IN	2	2	2	1		627	809	1		6272019	1	1	0
2	IN	2	2	2	1		627	809	1		6272019	1	1	0
2	IN	2	2	2	1		627	939	2		6272017	1	1	0
2	IN	2	2	2	1		627	939	2		6272017	1	1	0
2	IN	2	2	2	1		627	939	2		6272017	1	1	0
2	IN	2	2	2	1		627	939	2		6272017	1	1	0
2	IN	2	2	2	1		627	939	2		6272017	1	1	0
2	IN	2	2	2	1		627	939	2		6272017	1	1	0
2	IN	2	2	2	1		627	939	2		6272017	1	1	0
2	IN	2	2	2	1		627	939	2		6272017	1	1	0
2	IN	2	2	2	1		627	939	2		6272017	1	1	0
2	IN	2	2	2	1		627	939	2		6272017	1	1	0
2	IN	2	2	2	1		627	939	2		6272017	1	1	0
2	IN	2	2	2	1		627	939	2		6272017	1	1	0
2	IN	2	2	2	1		627	939	2		6272017	1	1	0
2	IN	2	2	2	1		627	939	2		6272017	1	1	0
2	IN	2	2	2	1		627	939	2		6272017	1	1	0
2	IN	2	2	2	1		627	939	2		6272017	1	1	0
2	IN	2	2	2	1		627	939	2		6272017	1	1	0
2	IN	2	2	2	1		627	939	2		6272017	1	1	0
2	IN	2	2	2	1		627	939	2		6272017	1	1	0
2	IN	2	2	2	1		627	853	2		6272018	1	1	0
2	IN	2	2	2	1		627	853	2		6272018	1	1	0
2	IN	2	2	2	1		627	853	2		6272018	1	1	0
2	IN	2	2	2	1		627	853	2		6272018	1	1	0
2	IN	2	2	2	1		627	853	2		6272018	1	1	0
2	IN	2	2	2	1		627	853	2		6272018	1	1	0
2	IN	2	2	2	1		627	853	2		6272018	1	1	0
2	IN	2	2	2	1		627	853	2		6272018	1	1	0
2	IN	2	2	2	1		627	853	2		6272018	1	1	0
2	IN	2	2	2	1		627	853	2		6272018	1	1	0
2	IN	2	2	2	1		627	853	2		6272018	1	1	0
2	IN	2	2	2	1		627	853	2		6272018	1	1	0
2	IN	2	2	2	1		627	853	2		6272018	1	1	0
2	IN	2	2	2	1		627	853	2		6272018	1	1	0
2	IN	2	2	2	1		627	853	2		6272018	1	1	0
2	IN	2	2	2	1		627	853	2		6272018	1	1	0
2	IN	2	2	2	1		627	853	2		6272018	1	1	0
2	IN	2	2	2	1		627	853	2		6272018	1	1	0
2	IN	2	2	2	1		627	853	2		6272018	1	1	0
2	IN	2	2	2	1		627	853	2		6272018	1	1	0
2	IN	2	2	2	1		627	853	2		6272018	1	1	0
2	IN	2	2	2	1		627	853	2		6272018	1	1	0
2	IN	2	2	2	1		627	853	2		6272018	1	1	0
2	IN	2	2	2	1		627	853	2		6272018	1	1	0
2	IN	2	2	2	1		627	853	2		6272018	1	1	0
2	IN	2	2	2	1		627	853	2		6272018	1	1	0
2	IN	2	2	2	1		627	853	2		6272018	1	1	0
2	IN	2	2	2	1		627	853	2		6272018	1	1	0
2	IN	2	2	2	1		627	853	2		6272018	1	1	0
2	IN	2	2	2	1		627	853	2		6272018	1	1	0
2	IN	2	2	2	1		627	809	2		6272019	1	1	0
2	IN	2	2	2	1		627	809	2		6272019	1	1	0
2	IN	2	2	2	1		627	809	2		6272019	1	1	0
2	IN	2	2	2	1		627	809	2		6272019	1	1	0
2	IN	2	2	2	1		627	809	2		6272019	1	1	0
2	IN	2	2	2	1		627	809	2		6272019	1	1	0
2	IN	2	2	2	1		627	809	2		6272019	1	1	0
2	IN	2	2	2	1		627	809	2		6272019	1	1	0
2	IN	2	2	2	1		627	809	2		6272019	1	1	0
2	IN	2	2	2	1		627	809	2		6272019	1	1	0
2	IN	2	2	2	1		627	809	2		6272019	1	1	0
2	IN	2	2	2	1		627	809	2		6272019	1	1	0
2	IN	2	2	2	1		627	809	2		6272019	1	1	0
2	IN	2	2	2	1		627	809	2		6272019	1	1	0
2	IN	2	2	2	1		627	809	2		6272019	1	1	0
2	IN	2	2	2	1		627	809	2		6272019	1	1	0
2	IN	2	2	2	1		627	809	2		6272019	1	1	0
2	IN	2	2	2	1		627	809	2		6272019	1	1	0
2	IN	2	2	2	1		627	809	2		6272019	1	1	0
2	IN	2	2	2	1		627	809	2		6272019	1	1	0
2	IN	2	2	2	1		627	809	2		6272019	1	1	0
2	IN	2	2	2	1		627	809	2		6272019	1	1	0
2	IN	2	2	2	1		627	809	2		6272019	1	1	0
2	IN	2	2	2	1		627	809	2		6272019	1	1	0
2	IN	2	2	2	1		627	809	2		6272019	1	1	0
2	IN	2	2	2	1		627	809	2		6272019	1	1	0
2	IN	2	2	2	1		627	809	2		6272019	1	1	0
2	IN	2	2	2	1		627	809	2		6272019	1	1	0
2	IN	2	2	2	1		627	809	2		6272019	1	1	0
2	IN	2	2	2	1		627	809	2		6272019	1	1	0
2	IN	2	2	2	1		627	809	2		6272019	1	1	0
2	IN	2	2	2	1		627	809	2		6272019	1	1	0
2	IN	2	2	2	1		627	809	2		6272019	1	1	0
2	IN	2	2	2	1		627	809	2		6272019	1	1	0
2	IN	2	2	2	1		627	809	2		6272019	1	1	0
2	IN	2	2	2	1		627	809	2		6272019	1	1	0
2	IN	2	2	2	1		627	809	2		6272019	1	1	0
2	IN	2	2	2	1		627	809	2		6272019	1	1	0
2	IN	2	2	2	1		627	809	2		6272019	1	1	0
2	IN	2	2	2	1		627	853	2		6272018	1	1	1
1	IN	2	2	2	1		627	853	2		6272018		1	0
1	IN	2	1	2	1		627	809	2		6272019	1	1	0
1	IN	1	2	2	1		627	853	1		6272018	1	1	0
1	IN	1	2	2	1		627	853	1		6272018	1	1	0
1	IN	2	2	2	1		627	853	2		6272018	1	1	0
1	IN	2	2	2	1		627	809	2		6272019	1	1	0
1	IN	2	2	2	1		627	809	2		6272019	1	1	0
2	IN	1	1	2	1		627	809	2		6272019		1	0
2	IN	1	2	2	1		627	853	2		6272018		1	0
2	IN	2	2	2	1		627	809	1		6272019		1	0
2	IN	2	2	2	1		627	809	1		6272019		1	0
2	IN	2	2	2	1		627	939	2		6272017		1	0
2	IN	2	2	2	1		627	853	2		6272018		1	0
2	IN	2	1	2	1		627	939	2		6272017	0	1	0
2	IN	2	2	2	1		627	939	2		6272017	0	1	0
2	IN	2	2	2	1		627	853	2		6272018	0	1	0
2	IN	2	1	2	1		627	809	2		6272019	1	1	0
2	IN	2	1	2	1		627	939	2		6272017	1	1	1
2	IN	1	2	1	1		627	809	1		6272019	1	1	0
2	IN	1	2	1	1		627	809	2		6272019	1	1	0
2	IN	2	2	1	1		627	853	1		6272018	1	1	0
2	IN	2	2	1	1		627	809	2		6272019	1	1	0
2	IN	1	2	2	1		627	939	2		6272017	1	1	0
2	IN	1	2	2	1		627	853	2		6272018	1	1	0
2	IN	1	2	2	1		627	853	2		6272018	1	1	0
2	IN	2	2	2	1		627	939	1		6272017	1	1	0
2	IN	2	2	2	1		627	853	1		6272018	1	1	0
2	IN	2	2	2	1		627	809	1		6272019	1	1	0
2	IN	2	2	2	1		627	809	1		6272019	1	1	0
2	IN	2	2	2	1		627	939	2		6272017	1	1	0
2	IN	2	2	2	1		627	939	2		6272017	1	1	1
1	OT	2	2	2	1		626	9217	1		6262019		1	0
2	OT	2	2	2	1		626	9385	2		6262018		1	0
2	OT	1	2	2	1		626	9362	1		6262017	1	1	0
2	OT	2	2	2	1		626	9362	1		6262017	1	1	0
2	OT	2	2	2	1		626	9385	1		6262018	1	1	0
2	OT	2	2	2	1		626	9217	1		6262019	1	1	0
2	OT	2	2	2	1		626	9362	2		6262017	1	1	0
2	OT	2	2	2	1		626	9385	2		6262018	1	1	0
2	OT	2	2	2	1		626	9385	2		6262018	1	1	0
1	OT	2	2	2	1		626	9362	2		6262017	0	1	0
2	OT	1	2	2	1		626	9385	2		6262018	0	1	0
2	OT	2	2	2	1		626	9385	1		6262018	1	1	0
1	WH	2	2	2	1		626	9385	2		6262018		1	0
1	WH	2	2	2	1		626	9217	1		6262019	0	1	0
1	WH	2	2	2	1		626	9385	2		6262018	0	1	0
1	WH	2	2	2	1		626	9217	1		6262019	1	1	0
1	WH	2	2	2	1		626	9385	2		6262018	1	1	0
1	WH	2	2	2	1		626	9217	2		6262019	1	1	0
2	WH	2	2	2	1		626	9362	1		6262017		1	0
2	WH	2	1	2	1		626	9217	2		6262019	0	1	0
2	WH	2	2	1	1		626	9362	2		6262017	0	1	0
2	WH	2	2	2	1		626	9217	2		6262019	0	1	0
2	WH	2	2	1	1		626	9385	1		6262018	1	1	0
2	WH	2	2	2	1		626	9385	1		6262018	1	1	0
2	WH	2	2	2	1		626	9217	1		6262019	1	1	0
2	WH	2	2	2	1		626	9217	1		6262019	1	1	0
2	WH	2	2	2	1		626	9385	2		6262018	1	1	0
2	WH	2	2	2	1		626	9385	2		6262018	1	1	0
2	WH	2	2	2	1		626	9385	2		6262018	1	1	0
2	WH	2	2	2	1		626	9217	2		6262019	1	1	0
2	WH	2	2	2	1		626	9217	2		6262019	1	1	0
1	WH	2	2	2	1		626	9217	2		6262019		1	0
1	WH	2	2	2	1		626	9385	2		6262018	0	1	1
2	WH	2	2	1	1		626	9385	1		6262018	1	1	0
2	WH	2	2	2	1		626	9362	1		6262017	1	1	1
1	IN	1	2	2	2		627	809	1		6272019		1	0
1	IN	2	2	2	2		627	939	2		6272017		1	0
1	IN	2	2	2	2		627	809	2		6272019		1	0
1	IN	2	2	2	2		627	809	2		6272019		1	0
1	IN	2	2	2	2		627	939	2		6272017	0	1	0
1	IN	2	2	2	2		627	939	2		6272017	0	1	0
1	IN	2	2	2	2		627	853	2		6272018	0	1	0
1	IN	2	2	1	2		627	809	1		6272019	1	1	0
1	IN	2	2	2	2		627	809	1		6272019	1	1	0
1	IN	2	2	2	2		627	809	1		6272019	1	1	0
1	IN	2	2	2	2		627	853	2		6272018	1	1	0
1	IN	2	2	2	2		627	809	2		6272019	1	1	0
1	IN	2	2	2	2		627	809	2		6272019	1	1	0
2	IN	2	1	2	2		627	853	2		6272018		1	0
2	IN	1	2	1	2		627	853	2		6272018		1	0
2	IN	2	2	2	2		627	939	1		6272017		1	0
2	IN	2	2	2	2		627	809	1		6272019		1	0
2	IN	2	2	2	2		627	939	2		6272017		1	0
2	IN	2	2	2	2		627	853	2		6272018		1	0
2	IN	2	2	2	2		627	809	2		6272019		1	0
2	IN	2	2	2	2		627	809	2		6272019		1	0
2	IN	2	2	1	2		627	853	1		6272018	0	1	0
2	IN	1	2	2	2		627	939	2		6272017	0	1	0
2	IN	2	2	2	2		627	939	1		6272017	0	1	0
2	IN	2	2	2	2		627	939	1		6272017	0	1	0
2	IN	2	2	2	2		627	853	1		6272018	0	1	0
2	IN	2	2	2	2		627	853	1		6272018	0	1	0
2	IN	2	2	2	2		627	853	1		6272018	0	1	0
2	IN	2	2	2	2		627	853	2		6272018	0	1	0
2	IN	2	2	2	2		627	809	2		6272019	0	1	0
2	IN	2	2	2	2		627	809	2		6272019	0	1	0
2	IN	2	2	2	2		627	809	2		6272019	0	1	0
2	IN	2	2	2	2		627	809	2		6272019	0	1	0
2	IN	2	2	2	2		627	809	2		6272019	0	1	0
2	IN	1	2	2	2		627	853	2		6272018	1	1	0
2	IN	1	2	2	2		627	809	2		6272019	1	1	0
2	IN	1	2	2	2		627	809	2		6272019	1	1	0
2	IN	2	2	2	2		627	939	1		6272017	1	1	0
2	IN	2	2	2	2		627	939	1		6272017	1	1	0
2	IN	2	2	2	2		627	939	1		6272017	1	1	0
2	IN	2	2	2	2		627	939	1		6272017	1	1	0
2	IN	2	2	2	2		627	939	1		6272017	1	1	0
2	IN	2	2	2	2		627	939	1		6272017	1	1	0
2	IN	2	2	2	2		627	939	1		6272017	1	1	0
2	IN	2	2	2	2		627	939	1		6272017	1	1	0
2	IN	2	2	2	2		627	939	1		6272017	1	1	0
2	IN	2	2	2	2		627	939	1		6272017	1	1	0
2	IN	2	2	2	2		627	853	1		6272018	1	1	0
2	IN	2	2	2	2		627	853	1		6272018	1	1	0
2	IN	2	2	2	2		627	853	1		6272018	1	1	0
2	IN	2	2	2	2		627	853	1		6272018	1	1	0
2	IN	2	2	2	2		627	853	1		6272018	1	1	0
2	IN	2	2	2	2		627	853	1		6272018	1	1	0
2	IN	2	2	2	2		627	853	1		6272018	1	1	0
2	IN	2	2	2	2		627	809	1		6272019	1	1	0
2	IN	2	2	2	2		627	809	1		6272019	1	1	0
2	IN	2	2	2	2		627	809	1		6272019	1	1	0
2	IN	2	2	2	2		627	809	1		6272019	1	1	0
2	IN	2	2	2	2		627	809	1		6272019	1	1	0
2	IN	2	2	2	2		627	809	1		6272019	1	1	0
2	IN	2	2	2	2		627	809	1		6272019	1	1	0
2	IN	2	2	2	2		627	939	2		6272017	1	1	0
2	IN	2	2	2	2		627	939	2		6272017	1	1	0
2	IN	2	2	2	2		627	939	2		6272017	1	1	0
2	IN	2	2	2	2		627	939	2		6272017	1	1	0
2	IN	2	2	2	2		627	939	2		6272017	1	1	0
2	IN	2	2	2	2		627	853	2		6272018	1	1	0
2	IN	2	2	2	2		627	853	2		6272018	1	1	0
2	IN	2	2	2	2		627	853	2		6272018	1	1	0
2	IN	2	2	2	2		627	853	2		6272018	1	1	0
2	IN	2	2	2	2		627	809	2		6272019	1	1	0
2	IN	2	2	2	2		627	809	2		6272019	1	1	0
2	IN	2	2	2	2		627	809	2		6272019	1	1	0
1	IN	2	2	2	2		627	853	1		6272018		1	1
1	IN	1	2	2	2		627	853	2		6272018	1	1	0
2	IN	1	2	2	2		627	853	2		6272018	0	1	0
2	IN	2	2	2	2		627	853	1		6272018	1	1	1
2	IN	2	2	2	2		627	939	2		6272017	1	1	0
2	IN	2	2	2	2		627	853	2		6272018	1	1	0
2	IN	2	2	2	2		627	809	2		6272019	1	1	0
2	OT	2	2	2	2		626	9385	1		6262018	0	1	0
2	OT	2	2	2	2		626	9362	1		6262017	1	1	0
2	OT	2	2	2	2		626	9362	1		6262017	1	1	0
2	OT	2	2	2	2		626	9217	1		6262019	1	1	0
2	OT	2	2	2	2		626	9362	2		6262017	1	1	0
2	OT	2	2	2	2		626	9217	2		6262019	1	1	0
1	OT	2	2	2	2		626	9385	2		6262018	0	1	0
1	WH	2	2	2	2		626	9385	2		6262018		1	0
1	WH	2	2	1	2		626	9385	1		6262018	0	1	0
1	WH	2	2	1	2		626	9385	1		6262018	0	1	0
1	WH	2	2	1	2		626	9362	2		6262017	0	1	0
1	WH	2	2	2	2		626	9217	1		6262019	0	1	0
1	WH	2	2	2	2		626	9217	1		6262019	0	1	1
1	WH	2	2	2	2		626	9362	2		6262017	0	1	0
1	WH	2	2	2	2		626	9385	2		6262018	0	1	0
1	WH	2	2	2	2		626	9385	2		6262018	0	1	0
1	WH	2	2	2	2		626	9385	2		6262018	0	1	0
1	WH	2	2	2	2		626	9385	2		6262018	0	1	0
1	WH	2	2	2	2		626	9385	2		6262018	0	1	0
1	WH	2	2	2	2		626	9385	2		6262018	0	1	0
1	WH	2	2	2	2		626	9385	2		6262018	0	1	0
1	WH	2	2	2	2		626	9385	2		6262018	0	1	0
1	WH	2	2	2	2		626	9217	2		6262019	0	1	0
1	WH	2	2	2	2		626	9217	1		6262019	1	1	0
1	WH	2	2	2	2		626	9362	2		6262017	1	1	0
1	WH	2	2	2	2		626	9385	2		6262018	1	1	0
1	WH	2	2	2	2		626	9385	2		6262018	1	1	0
2	WH	2	2	2	2		626	9385	1		6262018		1	0
2	WH	1	2	2	2		626	9385	2		6262018	0	1	0
2	WH	2	2	2	2		626	9385	1		6262018	0	1	0
2	WH	2	2	2	2		626	9217	1		6262019	0	1	0
2	WH	2	2	2	2		626	9385	2		6262018	0	1	0
2	WH	2	2	2	2		626	9385	2		6262018	0	1	0
2	WH	2	2	2	2		626	9385	2		6262018	0	1	0
2	WH	2	2	2	2		626	9217	2		6262019	0	1	0
2	WH	2	1	2	2		626	9362	2		6262017	1	1	0
2	WH	2	1	2	2		626	9385	2		6262018	1	1	0
2	WH	2	2	1	2		626	9385	1		6262018	1	1	0
2	WH	2	2	1	2		626	9385	1		6262018	1	1	0
2	WH	1	2	2	2		626	9385	1		6262018	1	1	0
2	WH	1	2	2	2		626	9217	2		6262019	1	1	0
2	WH	2	2	2	2		626	9217	1		6262019	1	1	0
2	WH	2	2	2	2		626	9362	2		6262017	1	1	0
2	WH	2	2	2	2		626	9362	2		6262017	1	1	0
2	WH	2	2	2	2		626	9385	2		6262018	1	1	0
2	WH	2	2	2	2		626	9385	2		6262018	1	1	0
2	WH	2	2	2	2		626	9385	2		6262018	1	1	0
2	WH	2	2	2	2		626	9217	2		6262019	1	1	0
2	WH	2	2	2	2		626	9217	2		6262019	1	1	0
2	WH	2	2	2	2		626	9217	2		6262019	1	1	0
1	WH	2	2	2	2		626	9385	2		6262018	0	1	0
2	WH	2	2	1	2		626	9217	1		6262019	1	1	0
2	WH	2	2	2	2		626	9362	1		6262017	1	1	0
1	IN	2	2	1	3		627	809	2		6272019		1	0
1	IN	2	2	2	3		627	939	2		6272017		1	0
1	IN	2	2	2	3		627	853	2		6272018		1	0
1	IN	2	2	2	3		627	853	2		6272018		1	0
1	IN	2	2	2	3		627	809	2		6272019	0	1	0
1	IN	2	2	2	3		627	809	2		6272019	0	1	0
1	IN	2	2	2	3		627	853	2		6272018	0	1	1
1	IN	2	2	1	3		627	939	2		6272017	1	1	0
2	IN	2	2	2	3		627	939	2		6272017		1	0
2	IN	2	2	2	3		627	853	2		6272018		1	0
2	IN	2	2	1	3		627	809	1		6272019	0	1	0
2	IN	2	2	2	3		627	853	1		6272018	0	1	0
2	IN	2	2	2	3		627	853	1		6272018	0	1	0
2	IN	2	2	2	3		627	809	1		6272019	0	1	0
2	IN	2	2	2	3		627	809	1		6272019	0	1	0
2	IN	2	2	2	3		627	939	2		6272017	0	1	0
2	IN	2	2	2	3		627	939	2		6272017	0	1	0
2	IN	2	2	2	3		627	939	2		6272017	0	1	0
2	IN	2	2	2	3		627	853	2		6272018	0	1	0
2	IN	2	2	2	3		627	853	2		6272018	0	1	0
2	IN	2	2	2	3		627	853	2		6272018	0	1	0
2	IN	2	2	2	3		627	853	2		6272018	0	1	0
2	IN	2	2	2	3		627	853	2		6272018	0	1	0
2	IN	2	2	2	3		627	809	2		6272019	0	1	0
2	IN	2	2	2	3		627	809	2		6272019	0	1	0
2	IN	2	2	1	3		627	939	1		6272017	1	1	0
2	IN	2	2	1	3		627	853	1		6272018	1	1	0
2	IN	1	2	2	3		627	809	1		6272019	1	1	0
2	IN	1	2	2	3		627	939	2		6272017	1	1	0
2	IN	2	2	2	3		627	939	1		6272017	1	1	0
2	IN	2	2	2	3		627	939	1		6272017	1	1	0
2	IN	2	2	2	3		627	939	1		6272017	1	1	0
2	IN	2	2	2	3		627	939	1		6272017	1	1	0
2	IN	2	2	2	3		627	939	1		6272017	1	1	0
2	IN	2	2	2	3		627	853	1		6272018	1	1	0
2	IN	2	2	2	3		627	853	1		6272018	1	1	0
2	IN	2	2	2	3		627	853	1		6272018	1	1	0
2	IN	2	2	2	3		627	809	1		6272019	1	1	0
2	IN	2	2	2	3		627	809	1		6272019	1	1	0
2	IN	2	2	2	3		627	809	1		6272019	1	1	0
2	IN	2	2	2	3		627	809	1		6272019	1	1	0
2	IN	2	2	2	3		627	809	1		6272019	1	1	0
2	IN	2	2	2	3		627	939	2		6272017	1	1	0
2	IN	2	2	2	3		627	853	2		6272018	1	1	0
2	IN	2	2	2	3		627	809	2		6272019	1	1	0
2	IN	2	2	2	3		627	809	2		6272019	1	1	0
2	IN	2	2	2	3		627	809	2		6272019	1	1	0
2	IN	2	2	2	3		627	809	2		6272019	1	1	0
2	IN	2	2	2	3		627	809	2		6272019	1	1	0
2	IN	2	2	2	3		627	809	2		6272019	1	1	0
2	IN	2	2	2	3		627	809	2		6272019	1	1	0
2	IN	2	2	2	3		627	809	2		6272019	1	1	0
1	IN	2	2	2	3		627	853	2		6272018	0	1	1
2	IN	2	2	1	3		627	939	1		6272017	1	1	0
2	IN	1	2	2	3		627	809	1		6272019	1	1	0
2	IN	2	2	2	3		627	853	1		6272018	1	1	1
1	OT	2	2	2	3		626	9385	1		6262018	0	1	0
1	OT	2	2	2	3		626	9385	1		6262018	1	1	0
1	OT	2	2	2	3		626	9385	1		6262018	1	1	0
1	OT	2	2	2	3		626	9217	1		6262019	1	1	0
2	OT	2	2	2	3		626	9385	1		6262018		1	0
2	OT	1	2	2	3		626	9385	1		6262018	0	1	0
2	OT	2	2	2	3		626	9385	1		6262018	0	1	0
2	OT	2	2	2	3		626	9362	1		6262017	1	1	0
1	WH	2	2	2	3		626	9217	1		6262019		1	0
1	WH	2	1	2	3		626	9217	2		6262019	0	1	0
1	WH	1	2	1	3		626	9385	1		6262018	0	1	0
1	WH	2	2	2	3		626	9362	1		6262017	0	1	0
1	WH	2	2	2	3		626	9385	1		6262018	0	1	0
1	WH	2	2	2	3		626	9217	1		6262019	0	1	0
1	WH	2	2	2	3		626	9217	1		6262019	0	1	0
1	WH	2	2	2	3		626	9217	1		6262019	0	1	0
1	WH	2	2	2	3		626	9362	2		6262017	0	1	0
1	WH	2	2	2	3		626	9362	2		6262017	0	1	0
1	WH	2	2	2	3		626	9362	2		6262017	0	1	0
1	WH	2	2	2	3		626	9385	2		6262018	0	1	0
1	WH	2	2	2	3		626	9385	2		6262018	0	1	0
1	WH	2	2	2	3		626	9385	2		6262018	0	1	0
1	WH	2	2	2	3		626	9385	2		6262018	0	1	0
1	WH	2	2	2	3		626	9385	2		6262018	0	1	0
1	WH	2	2	2	3		626	9385	2		6262018	0	1	0
1	WH	2	2	2	3		626	9217	2		6262019	0	1	0
1	WH	2	2	2	3		626	9217	2		6262019	0	1	0
1	WH	2	2	2	3		626	9217	2		6262019	0	1	0
1	WH	2	2	2	3		626	9217	2		6262019	0	1	0
1	WH	2	2	2	3		626	9217	2		6262019	0	1	0
1	WH	2	2	2	3		626	9217	2		6262019	1	1	0
2	WH	1	2	2	3		626	9217	2		6262019		1	0
2	WH	2	2	2	3		626	9385	1		6262018		1	0
2	WH	2	1	2	3		626	9217	2		6262019	0	1	0
2	WH	1	2	2	3		626	9385	1		6262018	0	1	0
2	WH	1	2	2	3		626	9217	1		6262019	0	1	0
2	WH	1	2	2	3		626	9385	2		6262018	0	1	0
2	WH	2	2	2	3		626	9385	1		6262018	0	1	0
2	WH	2	2	2	3		626	9217	1		6262019	0	1	0
2	WH	2	2	2	3		626	9217	2		6262019	0	1	0
2	WH	2	2	2	3		626	9217	2		6262019	0	1	0
2	WH	2	2	2	3		626	9385	1		6262018	1	1	0
2	WH	2	2	2	3		626	9385	1		6262018	1	1	0
2	WH	2	2	2	3		626	9385	1		6262018	1	1	0
2	WH	2	2	2	3		626	9385	2		6262018	1	1	0
2	WH	2	2	2	3		626	9385	2		6262018	1	1	0
2	WH	2	2	2	3		626	9217	2		6262019	1	1	0
1	WH	2	2	2	3		626	9385	1		6262018		1	1
1	WH	2	2	2	3		626	9385	2		6262018	0	1	0
2	WH	2	2	2	3		626	9385	1		6262018		1	0
2	IN	2	2	2	1		627	853	1		6272018		2	0
2	IN	2	2	2	1		627	853	2		6272018		2	0
2	IN	2	2	2	1		627	853	2		6272018		2	0
2	IN	2	1	2	1		627	853	1		6272018	1	2	0
2	IN	2	1	2	1		627	853	1		6272018	1	2	0
2	IN	1	2	2	1		627	809	1		6272019	1	2	0
2	IN	2	2	2	1		627	939	1		6272017	1	2	0
2	IN	2	2	2	1		627	939	1		6272017	1	2	0
2	IN	2	2	2	1		627	939	1		6272017	1	2	0
2	IN	2	2	2	1		627	853	1		6272018	1	2	0
2	IN	2	2	2	1		627	809	1		6272019	1	2	0
2	IN	2	2	2	1		627	809	1		6272019	1	2	0
2	IN	2	2	2	1		627	809	1		6272019	1	2	0
2	IN	2	2	2	1		627	809	1		6272019	1	2	0
2	IN	2	2	2	1		627	939	2		6272017	1	2	0
2	IN	2	2	2	1		627	939	2		6272017	1	2	0
2	IN	2	2	2	1		627	939	2		6272017	1	2	0
2	IN	2	2	2	1		627	939	2		6272017	1	2	0
2	IN	2	2	2	1		627	853	2		6272018	1	2	0
2	IN	2	2	2	1		627	853	2		6272018	1	2	0
2	IN	2	2	2	1		627	853	2		6272018	1	2	0
2	IN	2	2	2	1		627	853	2		6272018	1	2	0
2	IN	2	2	2	1		627	853	2		6272018	1	2	0
2	IN	2	2	2	1		627	853	2		6272018	1	2	0
2	IN	2	2	2	1		627	809	2		6272019	1	2	0
2	IN	2	2	2	1		627	809	2		6272019	1	2	0
2	IN	2	2	2	1		627	809	2		6272019	1	2	0
2	IN	2	2	2	1		627	809	2		6272019	1	2	0
2	IN	2	2	2	1		627	809	2		6272019	1	2	0
2	IN	2	2	2	1		627	809	2		6272019	1	2	0
2	IN	2	2	2	1		627	853	1		6272018	1	2	0
2	IN	2	2	2	1		627	809	1		6272019	1	2	0
2	WH	2	2	2	1		626	9385	1		6262018	1	2	0
2	WH	2	2	2	1		626	9362	2		6262017	1	2	0
2	WH	2	2	2	1		626	9362	2		6262017	1	2	0
2	IN	2	2	2	2		627	939	2		6272017	0	2	0
2	IN	2	2	2	2		627	939	1		6272017	1	2	0
2	IN	2	2	2	2		627	853	1		6272018	1	2	0
2	IN	2	2	2	2		627	853	1		6272018	1	2	0
2	IN	2	2	2	2		627	809	2		6272019	1	2	0
2	IN	2	2	2	2		627	809	2		6272019	1	2	0
2	OT	2	2	2	2		626	9217	1		6262019	1	2	0
2	IN	2	1	2	3		627	939	2		6272017		2	0
2	IN	1	2	2	3		627	939	2		6272017	1	2	0
2	IN	2	2	2	3		627	939	1		6272017	1	2	0
2	IN	2	2	2	3		627	809	1		6272019	1	2	0
2	IN	2	2	2	3		627	939	2		6272017	1	2	0
2	IN	2	2	2	3		627	939	2		6272017	1	2	0
2	IN	2	2	2	3		627	809	2		6272019	1	2	0
1	WH	1	2	2	3		626	9362	2		6262017	1	2	0
1	WH	2	2	2	3		626	9385	2		6262018	1	2	0
2	WH	2	2	2	3		626	9385	1		6262018	0	2	0
2	WH	2	2	2	3		626	9217	2		6262019	1	2	0
1	IN	2	2	2			627	809	2		6272019		3	0
1	IN	2	2	1			627	853	2		6272018	1	3	0
2	IN	2	2	2			627	853	1		6272018	1	3	0
2	IN	2	2	2			627	809	1		6272019	1	3	0
1	IN	1	2	2			627	853	2		6272018		3	0
1	IN	2	2	2	1		627	809	2		6272019	0	3	0
1	IN	1	2	2	1		627	809	2		6272019	1	3	0
1	IN	2	2	2	1		627	853	2		6272018	1	3	0
2	IN	2	2	2	1		627	809	2		6272019		3	0
2	IN	2	2	1	1		627	939	2		6272017	1	3	0
2	IN	2	2	1	1		627	809	2		6272019	1	3	0
2	IN	1	2	2	1		627	853	2		6272018	1	3	0
2	IN	2	2	2	1		627	939	1		6272017	1	3	0
2	IN	2	2	2	1		627	853	1		6272018	1	3	0
2	IN	2	2	2	1		627	809	1		6272019	1	3	0
2	IN	2	2	2	1		627	853	2		6272018	1	3	0
2	IN	2	2	2	1		627	853	2		6272018	1	3	0
2	IN	2	2	2	1		627	809	2		6272019	1	3	0
1	IN	1	2	1	1		627	939	1		6272017	1	3	0
1	IN	2	2	1	1		627	853	2		6272018	1	3	0
1	IN	2	2	2	1		627	939	2		6272017	1	3	0
2	IN	2	2	2	1		627	853	1		6272018	1	3	0
1	OT	2	2	2	1		626	9385	2		6262018	0	3	0
2	OT	1	2	2	1		626	9385	2		6262018	0	3	0
1	OT	1	2	2	1		626	9217	1		6262019	0	3	0
2	WH	2	2	2	1		626	9385	1		6262018	0	3	0
2	WH	2	2	2	1		626	9217	1		6262019	1	3	0
1	IN	2	2	2	2		627	853	2		6272018	1	3	0
1	IN	2	2	2	2		627	853	2		6272018	1	3	0
2	IN	2	2	1	2		627	853	2		6272018	0	3	0
2	IN	2	2	2	2		627	939	2		6272017	0	3	0
2	IN	2	2	1	2		627	853	2		6272018	1	3	0
2	IN	2	2	2	2		627	939	1		6272017	1	3	0
2	IN	2	2	2	2		627	853	1		6272018	1	3	0
1	IN	2	1	2	2		627	809	1		6272019	1	3	0
1	OT	1	2	2	2		626	9385	1		6262018	1	3	0
1	OT	2	2	2	2		626	9217	1		6262019	1	3	0
2	OT	1	2	2	2		626	9362	1		6262017		3	0
2	OT	1	2	2	2		626	9362	2		6262017		3	0
1	WH	2	2	2	2		626	9217	2		6262019		3	0
1	WH	2	2	1	2		626	9217	2		6262019	0	3	0
1	WH	1	2	2	2		626	9385	2		6262018	0	3	0
1	WH	1	2	2	2		626	9217	2		6262019	0	3	1
1	WH	2	2	2	2		626	9385	2		6262018	0	3	0
1	WH	2	2	2	2		626	9217	2		6262019	0	3	0
2	WH	1	2	2	2		626	9385	2		6262018	1	3	0
1	IN	2	2	2	3		627	853	1		6272018	0	3	0
2	IN	2	2	2	3		627	809	2		6272019		3	0
2	IN	2	2	1	3		627	853	1		6272018	1	3	0
2	IN	1	2	2	3		627	809	1		6272019	1	3	0
2	IN	1	2	2	3		627	809	1		6272019	1	3	0
2	IN	2	2	2	3		627	809	1		6272019	1	3	0
2	IN	2	2	2	3		627	809	1		6272019	1	3	0
1	IN	1	2	1	3		627	853	2		6272018		3	0
1	OT	2	2	2	3		626	9385	1		6262018	0	3	0
1	OT	2	2	2	3		626	9217	2		6262019	0	3	0
1	WH	1	2	2	3		626	9217	1		6262019	0	3	0
1	WH	1	2	2	3		626	9362	2		6262017	0	3	0
1	WH	2	2	2	3		626	9362	1		6262017	0	3	0
1	WH	2	2	2	3		626	9385	2		6262018	0	3	0
1	WH	2	2	2	3		626	9217	2		6262019	0	3	0
1	WH	2	2	2	3		626	9217	2		6262019	0	3	0
1	WH	2	2	2	3		626	9385	2		6262018	1	3	0
2	WH	2	2	2	3		626	9385	2		6262018	1	3	0
1	WH	2	2	2			626	9385	1		6262018	0	1	0
2	IN	2	2	2	1		627	853	2		6272018	0	1	0
2	IN	2	2	2	1		627	853	1		6272018	1	1	0
2	IN	2	2	2	1		627	809	2		6272019	1	1	0
2	OT	2	2	2	1		626	9385	1		6262018	0	1	0
1	IN	2	2	2	1		627	809	2		6272019		3	0
1	OT	2	2	2	1		626	9362	2		6262017	1	1	0
1	WH	2	2	2	1		626	9362	1		6262017		1	0
1	WH	2	2	2	1		626	9385	1		6262018	0	1	0
2	IN	2	2	2	2		627	853	1		6272018	1	1	0
1	WH	2	2	2	2		626	9385	2		6262018	0	1	0
1	WH	2	2	2	2		626	9385	2		6262018	0	1	0
2	WH	2	2	2	2		626	9385	1		6262018	0	1	0
1	WH	1	2	2	3		626	9217	1		6262019	0	1	0
1	WH	2	2	2	2		626	9217	2		6262019	0	3	0
2	WH	2	2	2	2		626	9385	2		6262018	0	3	0
1	IN	2	2	2	1		627	809	2		6272019		1	0
2	IN	2	2	1	1		627	853	1		6272018		1	0
2	IN	2	2	2	1		627	939	2		6272017		1	0
2	IN	1	2	2	1		627	853	1		6272018	1	1	0
2	IN	1	2	2	1		627	809	2		6272019	1	1	0
2	IN	2	2	2	1		627	853	2		6272018	1	1	0
2	IN	2	2	2	1		627	809	2		6272019	1	1	0
1	IN	2	2	2	1		627	809	2		6272019	1	1	0
2	IN	2	2	2	1		627	853	2		6272018	1	1	0
2	IN	2	2	2	1		627	853	2		6272018	1	1	0
1	OT	2	2	2	1		626	9385	1		6262018	0	1	0
1	OT	2	2	2	1		626	9217	1		6262019	0	1	0
1	OT	2	2	2	1		626	9217	1		6262019	0	1	0
1	WH	2	2	2	1		626	9362	2		6262017	0	1	0
1	WH	2	2	2	1		626	9385	2		6262018	0	1	0
2	WH	2	2	2	1		626	9385	2		6262018	0	1	0
1	WH	2	2	1	1		626	9217	2		6262019	0	1	0
1	IN	2	2	2	2		627	939	2		6272017		1	0
1	IN	2	2	2	2		627	853	2		6272018		1	0
1	IN	2	2	2	2		627	809	2		6272019		1	0
1	IN	2	2	2	2		627	853	2		6272018	0	1	0
2	IN	1	2	2	2		627	853	2		6272018	1	1	0
1	OT	2	2	2	2		626	9385	1		6262018	0	1	0
1	OT	2	2	2	2		626	9217	1		6262019	0	1	0
1	OT	2	2	2	2		626	9217	2		6262019	0	1	0
1	WH	1	2	2	2		626	9217	2		6262019		1	0
1	WH	2	2	2	2		626	9385	2		6262018		1	0
1	WH	1	2	2	2		626	9362	1		6262017	0	1	0
1	WH	1	2	2	2		626	9385	1		6262018	0	1	0
1	WH	1	2	2	2		626	9217	1		6262019	0	1	0
1	WH	1	2	2	2		626	9385	2		6262018	0	1	0
1	WH	2	2	2	2		626	9362	1		6262017	0	1	0
1	WH	2	2	2	2		626	9385	1		6262018	0	1	0
1	WH	2	2	2	2		626	9385	1		6262018	0	1	0
1	WH	2	2	2	2		626	9217	1		6262019	0	1	0
1	WH	2	2	2	2		626	9217	1		6262019	0	1	0
1	WH	2	2	2	2		626	9217	1		6262019	0	1	0
1	WH	2	2	2	2		626	9217	1		6262019	0	1	0
1	WH	2	2	2	2		626	9362	2		6262017	0	1	0
1	WH	2	2	2	2		626	9385	2		6262018	0	1	0
1	WH	2	2	2	2		626	9385	2		6262018	0	1	0
1	WH	2	2	2	2		626	9385	2		6262018	0	1	0
1	WH	2	2	2	2		626	9385	2		6262018	0	1	0
1	WH	2	2	2	2		626	9385	2		6262018	0	1	0
1	WH	2	2	2	2		626	9385	2		6262018	0	1	0
1	WH	2	2	2	2		626	9385	2		6262018	0	1	0
1	WH	2	2	2	2		626	9385	2		6262018	0	1	0
1	WH	2	2	2	2		626	9217	2		6262019	0	1	0
1	WH	2	2	2	2		626	9217	2		6262019	0	1	0
1	WH	2	2	2	2		626	9217	2		6262019	0	1	0
1	WH	2	2	2	2		626	9217	2		6262019	0	1	0
2	WH	2	2	2	2		626	9385	1		6262018	0	1	0
2	WH	2	2	2	2		626	9217	2		6262019	0	1	0
1	IN	2	2	2	3		627	939	1		6272017		1	0
1	IN	2	2	2	3		627	939	1		6272017	0	1	0
1	IN	2	2	2	3		627	853	2		6272018	0	1	0
1	IN	2	2	2	3		627	809	2		6272019	0	1	0
2	IN	2	2	2	3		627	809	1		6272019	1	1	0
2	IN	2	2	2	3		627	853	2		6272018	1	1	0
1	OT	2	2	2	3		626	9362	1		6262017	0	1	0
1	OT	2	2	2	3		626	9385	1		6262018	0	1	0
1	OT	2	2	2	3		626	9385	1		6262018	0	1	0
1	OT	2	2	2	3		626	9385	1		6262018	0	1	0
1	OT	2	2	2	3		626	9385	1		6262018	0	1	0
2	OT	2	2	2	3		626	9217	1		6262019	0	1	0
1	WH	2	2	2	3		626	9385	1		6262018		1	0
1	WH	2	2	2	3		626	9385	1		6262018		1	0
1	WH	2	2	2	3		626	9217	1		6262019		1	0
1	WH	2	2	2	3		626	9217	1		6262019		1	0
1	WH	1	2	2	3		626	9217	1		6262019	0	1	0
1	WH	1	2	2	3		626	9217	1		6262019	0	1	0
1	WH	1	2	2	3		626	9217	1		6262019	0	1	0
1	WH	1	2	2	3		626	9385	2		6262018	0	1	0
1	WH	2	2	2	3		626	9362	1		6262017	0	1	0
1	WH	2	2	2	3		626	9362	1		6262017	0	1	0
1	WH	2	2	2	3		626	9362	1		6262017	0	1	0
1	WH	2	2	2	3		626	9362	1		6262017	0	1	0
1	WH	2	2	2	3		626	9362	1		6262017	0	1	0
1	WH	2	2	2	3		626	9385	1		6262018	0	1	0
1	WH	2	2	2	3		626	9385	1		6262018	0	1	0
1	WH	2	2	2	3		626	9385	1		6262018	0	1	0
1	WH	2	2	2	3		626	9385	1		6262018	0	1	0
1	WH	2	2	2	3		626	9385	1		6262018	0	1	0
1	WH	2	2	2	3		626	9385	1		6262018	0	1	0
1	WH	2	2	2	3		626	9385	1		6262018	0	1	0
1	WH	2	2	2	3		626	9385	1		6262018	0	1	0
1	WH	2	2	2	3		626	9385	1		6262018	0	1	0
1	WH	2	2	2	3		626	9385	1		6262018	0	1	0
1	WH	2	2	2	3		626	9385	1		6262018	0	1	0
1	WH	2	2	2	3		626	9217	1		6262019	0	1	0
1	WH	2	2	2	3		626	9217	1		6262019	0	1	0
1	WH	2	2	2	3		626	9217	1		6262019	0	1	0
1	WH	2	2	2	3		626	9217	1		6262019	0	1	0
1	WH	2	2	2	3		626	9217	1		6262019	0	1	0
1	WH	2	2	2	3		626	9385	1		6262018	0	1	1
1	WH	2	2	2	3		626	9362	2		6262017	0	1	0
1	WH	2	2	2	3		626	9362	2		6262017	0	1	0
1	WH	2	2	2	3		626	9362	2		6262017	0	1	0
1	WH	2	2	2	3		626	9385	2		6262018	0	1	0
1	WH	2	2	2	3		626	9385	2		6262018	0	1	0
1	WH	2	2	2	3		626	9385	2		6262018	0	1	0
1	WH	2	2	2	3		626	9385	2		6262018	0	1	0
1	WH	2	2	2	3		626	9217	2		6262019	0	1	0
1	WH	2	2	2	3		626	9217	2		6262019	0	1	0
1	WH	2	2	2	3		626	9217	2		6262019	0	1	0
1	WH	2	2	2	3		626	9217	2		6262019	0	1	0
1	WH	2	2	2	3		626	9217	2		6262019	0	1	0
1	WH	2	2	1	3		626	9385	2		6262018	1	1	0
2	WH	2	1	2	3		626	9385	2		6262018	0	1	0
2	WH	2	2	2	3		626	9362	1		6262017	0	1	0
2	WH	2	2	2	3		626	9217	1		6262019	0	1	0
2	WH	2	2	2	3		626	9385	2		6262018	0	1	0
2	WH	2	2	2	3		626	9385	2		6262018	0	1	0
2	WH	2	2	2	3		626	9385	1		6262018	1	1	0
2	WH	2	2	2	3		626	9362	2		6262017	1	1	0
2	WH	2	2	2	3		626	9362	1		6262017	0	1	1
1	IN	2	2	1	1		627	853	2		6272018		3	0
2	IN	2	2	2	1		627	939	1		6272017	1	3	0
2	IN	2	2	2	1		627	809	1		6272019	1	3	0
2	IN	2	2	2	1		627	853	2		6272018	1	3	0
1	WH	2	2	2	1		626	9362	1		6262017	0	3	0
2	IN	2	2	2	2		627	853	2		6272018	1	3	0
1	OT	2	2	2	2		626	9385	1		6262018	0	3	0
1	WH	2	2	2	2		626	9385	1		6262018	0	3	0
1	WH	2	2	2	2		626	9217	1		6262019	0	3	0
1	WH	2	2	2	2		626	9385	2		6262018	0	3	0
1	WH	2	2	2	2		626	9217	2		6262019	0	3	0
1	WH	2	2	2	2		626	9217	2		6262019	0	3	0
2	WH	2	2	2	2		626	9385	1		6262018	0	3	0
2	IN	2	2	2	3		627	853	1		6272018	0	3	0
2	OT	2	2	2	3		626	9362	1		6262017	1	3	0
1	WH	2	2	1	3		626	9362	1		6262017	0	3	0
1	WH	2	2	2	3		626	9385	1		6262018	0	3	0
1	WH	2	2	2	3		626	9217	1		6262019	0	3	0
2	IN	2	2	2			627	939	2		6272017	0	1	0
2	IN	2	2	2			627	853	2		6272018	1	1	0
1	WH	2	2	2			626	9385	2		6262018	0	1	0
1	IN	2	2	2	1		627	809	2		6272019		1	0
1	IN	2	2	2	1		627	853	1		6272018	0	1	0
1	IN	2	2	2	1		627	853	2		6272018	0	1	0
2	IN	2	2	2	1		627	939	1		6272017		1	0
2	IN	1	2	2	1		627	809	2		6272019	0	1	0
2	IN	2	2	2	1		627	939	2		6272017	0	1	0
2	IN	2	2	2	1		627	853	2		6272018	0	1	0
2	IN	2	2	2	1		627	809	2		6272019	0	1	0
2	IN	2	2	2	1		627	809	2		6272019	0	1	0
2	IN	2	1	2	1		627	939	1		6272017	1	1	0
2	IN	1	2	2	1		627	853	2		6272018	1	1	0
2	IN	2	2	2	1		627	809	1		6272019	1	1	0
2	IN	2	2	2	1		627	853	2		6272018	1	1	0
2	IN	2	2	2	1		627	809	2		6272019	1	1	0
2	IN	2	2	2	1		627	809	2		6272019	1	1	0
1	IN	2	2	2	1		627	853	2		6272018	0	1	1
2	IN	2	2	2	1		627	853	2		6272018	1	1	0
2	OT	2	2	2	1		626	9385	2		6262018	0	1	0
2	OT	2	2	2	1		626	9217	2		6262019	0	1	0
1	OT	2	1	2	1		626	9217	1		6262019	0	1	0
1	WH	2	2	2	1		626	9362	1		6262017	0	1	0
2	WH	2	2	2	1		626	9217	1		6262019	1	1	0
1	WH	2	2	2	1		626	9385	1		6262018	0	1	0
1	WH	2	2	2	1		626	9385	1		6262018	0	1	0
2	IN	2	2	2	2		627	809	2		6272019		1	0
2	IN	2	2	2	2		627	939	1		6272017	0	1	0
2	IN	2	2	2	2		627	853	2		6272018	0	1	0
2	IN	2	2	2	2		627	809	2		6272019	0	1	0
2	IN	2	2	2	2		627	809	2		6272019	0	1	0
2	IN	2	2	2	2		627	939	2		6272017	1	1	0
2	IN	2	2	2	2		627	853	2		6272018	1	1	0
2	IN	2	2	2	2		627	853	2		6272018	1	1	0
2	IN	2	2	2	2		627	853	1		6272018	1	1	0
2	IN	2	2	2	2		627	853	2		6272018	1	1	0
2	OT	2	2	2	2		626	9385	2		6262018	0	1	0
1	WH	1	2	2	2		626	9385	2		6262018		1	0
1	WH	2	2	2	2		626	9385	2		6262018		1	0
1	WH	2	1	2	2		626	9385	1		6262018	0	1	0
1	WH	2	1	2	2		626	9362	2		6262017	0	1	0
1	WH	1	2	2	2		626	9362	1		6262017	0	1	0
1	WH	1	2	2	2		626	9217	2		6262019	0	1	0
1	WH	2	2	2	2		626	9385	1		6262018	0	1	0
1	WH	2	2	2	2		626	9217	1		6262019	0	1	0
1	WH	2	2	2	2		626	9217	1		6262019	0	1	0
1	WH	2	2	2	2		626	9385	2		6262018	0	1	0
1	WH	2	2	2	2		626	9217	2		6262019	0	1	0
2	WH	2	2	2	2		626	9217	1		6262019	0	1	0
2	WH	2	2	2	2		626	9385	2		6262018	0	1	0
2	WH	2	2	2	2		626	9362	2		6262017	1	1	0
2	WH	2	2	2	2		626	9362	2		6262017	1	1	0
1	WH	2	2	2	2		626	9385	2		6262018	0	1	0
1	WH	1	2	2	2		626	9385	2		6262018	1	1	0
2	WH	1	2	2	2		626	9217	1		6262019	0	1	0
1	IN	2	2	2	3		627	809	1		6272019	0	1	0
1	IN	2	2	2	3		627	939	1		6272017	1	1	0
1	IN	2	2	2	3		627	809	1		6272019	1	1	0
2	IN	2	2	2	3		627	939	2		6272017	1	1	0
2	IN	2	2	2	3		627	939	2		6272017	1	1	0
2	IN	2	2	2	3		627	853	1		6272018	1	1	0
1	OT	2	2	1	3		626	9385	1		6262018	0	1	0
1	OT	2	2	2	3		626	9385	1		6262018	0	1	0
1	OT	2	2	2	3		626	9217	1		6262019	0	1	0
2	OT	2	2	2	3		626	9217	1		6262019	0	1	0
2	OT	1	2	2	3		626	9385	1		6262018	1	1	0
1	WH	1	2	2	3		626	9385	2		6262018		1	0
1	WH	2	2	2	3		626	9385	1		6262018		1	0
1	WH	1	2	1	3		626	9385	1		6262018	0	1	0
1	WH	2	2	1	3		626	9385	2		6262018	0	1	0
1	WH	1	2	2	3		626	9217	1		6262019	0	1	0
1	WH	1	2	2	3		626	9217	1		6262019	0	1	0
1	WH	1	2	2	3		626	9217	2		6262019	0	1	0
1	WH	2	2	2	3		626	9362	1		6262017	0	1	0
1	WH	2	2	2	3		626	9362	1		6262017	0	1	0
1	WH	2	2	2	3		626	9385	1		6262018	0	1	0
1	WH	2	2	2	3		626	9385	1		6262018	0	1	0
1	WH	2	2	2	3		626	9385	1		6262018	0	1	0
1	WH	2	2	2	3		626	9217	1		6262019	0	1	0
1	WH	2	2	2	3		626	9217	1		6262019	0	1	0
1	WH	2	2	2	3		626	9217	1		6262019	0	1	0
1	WH	2	2	2	3		626	9217	1		6262019	0	1	0
1	WH	2	2	2	3		626	9217	1		6262019	0	1	0
1	WH	2	2	2	3		626	9217	1		6262019	0	1	0
1	WH	2	2	2	3		626	9217	2		6262019	0	1	0
1	WH	2	2	2	3		626	9217	2		6262019	0	1	0
1	WH	2	2	2	3		626	9217	2		6262019	0	1	0
2	WH	2	2	2	3		626	9362	1		6262017	0	1	0
2	WH	2	2	2	3		626	9217	1		6262019	0	1	0
2	WH	2	2	2	3		626	9385	2		6262018	0	1	0
2	WH	2	2	2	3		626	9385	2		6262018	0	1	0
2	WH	2	2	2	3		626	9217	1		6262019	1	2	0
1	IN	2	2	1			627	809	2		6272019		3	0
2	IN	2	2	2	1		627	939	1		6272017	1	3	0
2	IN	2	2	2	1		627	939	1		6272017	1	3	0
2	IN	2	2	2	1		627	809	1		6272019	1	3	0
1	IN	2	1	2	1		627	809	2		6272019	0	3	0
1	IN	2	2	2	1		627	809	2		6272019	0	3	0
1	IN	2	2	2	2		627	939	2		6272017	0	3	0
1	OT	2	2	2	2		626	9385	2		6262018	1	3	0
1	WH	2	2	2	2		626	9217	1		6262019		3	0
1	WH	2	2	2	2		626	9362	1		6262017	0	3	0
1	WH	2	2	2	2		626	9362	1		6262017	0	3	0
1	WH	2	2	2	2		626	9385	1		6262018	0	3	0
1	WH	2	2	2	2		626	9217	1		6262019	0	3	0
1	WH	2	2	2	2		626	9217	2		6262019	0	3	0
2	WH	2	2	2	2		626	9385	2		6262018	0	3	0
1	WH	2	1	2	2		626	9362	1		6262017		3	0
2	IN	2	2	2	3		627	853	1		6272018	0	3	0
2	IN	2	2	2	3		627	853	2		6272018	0	3	0
1	WH	2	2	1	3		626	9217	1		6262019	0	3	0
1	WH	2	2	2	3		626	9362	1		6262017	0	3	0
1	WH	2	2	2	3		626	9362	1		6262017	0	3	0
1	WH	2	2	2	3		626	9385	1		6262018	0	3	0
2	IN	1	2	2			627	939	2		6272017		1	0
2	IN	2	2	2			627	853	1		6272018	0	1	0
1	OT	1	2	2			626	9385	1		6262018	0	1	0
2	OT	2	1	2			626	9217	1		6262019	1	1	0
2	WH	2	2	2			626	9385	1		6262018	1	1	0
1	IN	1	2	2	1		627	809	2		6272019		1	0
1	IN	2	2	2	1		627	853	1		6272018		1	0
1	IN	2	2	2	1		627	939	2		6272017		1	0
1	IN	2	2	2	1		627	939	2		6272017		1	0
1	IN	2	2	2	1		627	853	2		6272018		1	1
1	IN	2	2	2	1		627	809	1		6272019	0	1	0
1	IN	2	2	2	1		627	809	2		6272019	0	1	0
1	IN	2	2	2	1		627	809	1		6272019	1	1	0
1	IN	2	2	2	1		627	853	2		6272018	1	1	0
2	IN	2	2	2	1		627	939	2		6272017		1	0
2	IN	2	2	2	1		627	809	2		6272019		1	0
2	IN	2	2	2	1		627	809	2		6272019		1	0
2	IN	2	2	2	1		627	809	2		6272019		1	0
2	IN	2	2	2	1		627	939	2		6272017	0	1	0
2	IN	2	2	2	1		627	939	2		6272017	0	1	0
2	IN	2	2	1	1		627	809	2		6272019	1	1	0
2	IN	2	2	2	1		627	853	1		6272018	1	1	0
2	IN	2	2	2	1		627	853	1		6272018	1	1	0
2	IN	2	2	2	1		627	853	1		6272018	1	1	0
2	IN	2	2	2	1		627	853	1		6272018	1	1	0
2	IN	2	2	2	1		627	809	1		6272019	1	1	0
2	IN	2	2	2	1		627	939	2		6272017	1	1	0
2	IN	2	2	2	1		627	939	2		6272017	1	1	0
2	IN	2	2	2	1		627	939	2		6272017	1	1	0
2	IN	2	2	2	1		627	939	2		6272017	1	1	0
2	IN	2	2	2	1		627	853	2		6272018	1	1	0
2	IN	2	2	2	1		627	809	2		6272019	1	1	0
2	IN	2	2	2	1		627	809	2		6272019	1	1	0
2	IN	2	2	2	1		627	809	2		6272019	1	1	0
1	IN	2	2	2	1		627	939	2		6272017		1	0
2	IN	2	1	2	1		627	939	2		6272017	1	1	0
2	IN	2	2	2	1		627	809	2		6272019	1	1	1
1	OT	1	2	2	1		626	9217	2		6262019	0	1	0
1	OT	2	2	2	1		626	9217	1		6262019	0	1	0
1	WH	2	2	2	1		626	9385	2		6262018		1	0
1	WH	2	1	2	1		626	9362	1		6262017	0	1	0
1	WH	1	2	2	1		626	9217	2		6262019	0	1	0
1	WH	2	2	2	1		626	9385	1		6262018	0	1	0
1	WH	2	2	2	1		626	9362	2		6262017	0	1	0
2	WH	2	2	2	1		626	9217	1		6262019		1	0
1	WH	2	1	2	1		626	9217	2		6262019		1	0
1	WH	2	2	2	1		626	9217	2		6262019		1	0
1	WH	1	2	2	1		626	9217	2		6262019	0	1	0
1	IN	2	2	2	2		627	853	2		6272018		1	0
1	IN	2	2	2	2		627	809	1		6272019	0	1	0
1	IN	2	2	2	2		627	939	2		6272017	0	1	0
1	IN	2	2	2	2		627	853	2		6272018	0	1	0
1	IN	2	2	2	2		627	853	2		6272018	0	1	0
1	IN	2	2	2	2		627	939	1		6272017	1	1	0
2	IN	2	1	2	2		627	853	2		6272018		1	0
2	IN	2	2	2	2		627	853	2		6272018		1	0
2	IN	2	2	2	2		627	939	1		6272017	0	1	0
2	IN	2	2	2	2		627	853	2		6272018	0	1	0
2	IN	2	2	2	2		627	853	2		6272018	0	1	0
2	IN	2	2	2	2		627	809	2		6272019	0	1	0
2	IN	2	2	2	2		627	809	1		6272019	1	1	0
2	IN	2	2	2	2		627	853	2		6272018	1	1	0
2	IN	2	2	2	2		627	853	2		6272018	1	1	0
2	IN	2	2	2	2		627	853	2		6272018	1	1	0
2	IN	2	2	2	2		627	853	2		6272018	1	1	0
2	IN	2	2	2	2		627	809	2		6272019	1	1	0
2	IN	2	2	2	2		627	809	2		6272019	1	1	0
2	IN	2	2	2	2		627	809	2		6272019	1	1	0
1	IN	2	2	1	2		627	809	2		6272019		1	0
2	IN	1	2	2	2		627	939	1		6272017	0	1	0
1	OT	2	1	2	2		626	9385	2		6262018	1	1	0
1	OT	1	2	2	2		626	9385	1		6262018	1	1	0
2	OT	2	2	2	2		626	9385	1		6262018	0	1	0
1	WH	1	2	2	2		626	9385	2		6262018		1	0
1	WH	2	2	2	2		626	9217	1		6262019		1	0
1	WH	1	2	2	2		626	9385	1		6262018	0	1	0
1	WH	1	2	2	2		626	9385	2		6262018	0	1	0
1	WH	2	2	2	2		626	9385	1		6262018	0	1	0
1	WH	2	2	2	2		626	9385	1		6262018	0	1	0
1	WH	2	2	2	2		626	9217	1		6262019	0	1	0
1	WH	2	2	2	2		626	9362	2		6262017	0	1	0
1	WH	2	2	2	2		626	9362	2		6262017	0	1	0
1	WH	2	2	2	2		626	9362	2		6262017	0	1	0
1	WH	2	2	2	2		626	9385	2		6262018	0	1	0
1	WH	2	2	2	2		626	9385	2		6262018	0	1	0
1	WH	2	2	2	2		626	9385	2		6262018	0	1	0
1	WH	2	2	2	2		626	9217	2		6262019	0	1	0
2	WH	2	2	1	2		626	9385	2		6262018	0	1	0
2	WH	2	2	2	2		626	9362	1		6262017	0	1	0
1	IN	2	2	2	3		627	809	1		6272019		1	0
1	IN	2	2	2	3		627	853	2		6272018		1	0
1	IN	2	2	2	3		627	853	1		6272018	0	1	0
1	IN	2	2	2	3		627	939	2		6272017	0	1	0
1	IN	2	2	2	3		627	809	1		6272019	1	1	0
2	IN	1	2	2	3		627	853	2		6272018		1	0
2	IN	1	2	2	3		627	809	2		6272019		1	0
2	IN	2	2	2	3		627	853	1		6272018		1	0
2	IN	2	2	2	3		627	853	1		6272018	0	1	0
2	IN	2	2	2	3		627	853	1		6272018	0	1	0
2	IN	2	2	2	3		627	809	1		6272019	1	1	0
2	IN	2	2	2	3		627	853	2		6272018	1	1	0
1	IN	1	2	1	3		627	939	1		6272017	1	1	0
1	IN	1	2	2	3		627	853	2		6272018	1	1	0
2	IN	1	2	2	3		627	809	1		6272019		1	0
2	IN	2	2	2	3		627	853	1		6272018	0	1	1
2	IN	2	2	1	3		627	853	2		6272018	1	1	0
2	IN	2	2	2	3		627	809	1		6272019	1	1	0
1	WH	1	2	2	3		626	9217	1		6262019		1	0
1	WH	1	2	2	3		626	9217	2		6262019		1	0
1	WH	2	2	2	3		626	9385	1		6262018		1	0
1	WH	2	2	2	3		626	9217	1		6262019		1	0
1	WH	2	2	2	3		626	9217	2		6262019		1	0
1	WH	2	2	2	3		626	9362	1		6262017	0	1	0
1	WH	2	2	2	3		626	9385	1		6262018	0	1	0
1	WH	2	2	2	3		626	9385	1		6262018	0	1	0
1	WH	2	2	2	3		626	9217	1		6262019	0	1	0
1	WH	2	2	2	3		626	9217	1		6262019	0	1	0
1	WH	2	2	2	3		626	9217	1		6262019	0	1	0
[truncated: 2,298 more rows]
